# Supplementary material for: Step-by-step state-selective tracking of fragmentation dynamics of water dications by momentum imaging
Source: Nat Commun. 2022 Sep 1;13:5146. doi: 10.1038/s41467-022-32836-6 (PMC9437093; doi:10.1038/s41467-022-32836-6)
Supplement: Supplementary file 2 — Source Data [file 41467_2022_32836_MOESM2_ESM.xlsx]

## Sheet: Fig. 1(a)
R	Energy	Energy	Energy	Variable
a.u.	eV	eV	eV	Units
	1B1	1 1A1	2 1A1	H2O State
1.812	5.63143	4.23323	8.74137
1.912	5.30646	3.95349	8.34791
2.012	5.07468	3.77766	8.03896
2.112	4.90195	3.67303	7.77951
2.212	4.76542	3.61591	7.54753
2.312	4.65047	3.5889	7.33069
2.412	4.54804	3.57913	7.12298
2.512	4.45247	3.57718	6.9219
2.612	4.36022	3.57632	6.72664
2.712	4.26895	3.57197	6.53698
2.812	4.17719	3.56122	6.35281
2.912	4.08403	3.54243	6.17401
3.012	3.98896	3.51488	6.00041
3.112	3.89179	3.47851	5.83185
3.212	3.79254	3.43367	5.6682
3.312	3.6914	3.38097	5.50941
3.412	3.58864	3.32118	5.35545
3.512	3.48463	3.25513	5.20635
3.612	3.37975	3.18365	5.06212
3.712	3.27443	3.1076	4.92279
3.812	3.16907	3.02777	4.78832
3.912	3.06406	2.9449	4.65868
4.012	2.95974	2.85969	4.53378
4.112	2.85646	2.77277	4.41347
4.212	2.75447	2.68471	4.2976
4.312	2.65403	2.59601	4.18598
4.412	2.55532	2.50713	4.0784
4.512	2.4585	2.41843	3.97464
4.612	2.36368	2.33025	3.87446
4.712	2.27095	2.24285	3.77766
4.812	2.18035	2.15648	3.68401
4.912	2.09192	2.07131	3.59331
5.012	2.00566	1.98749	3.50537
5.112	1.92155	1.90515	3.42003
5.212	1.83958	1.82436	3.33713
5.312	1.7597	1.7452	3.25652
5.412	1.68189	1.66772	3.17809
5.512	1.60609	1.59194	3.10172
5.612	1.53225	1.51789	3.02732
5.712	1.46034	1.44557	2.95482
5.812	1.39029	1.37498	2.88413
5.912	1.32206	1.3061	2.81519
6.012	1.25561	1.23894	2.74796
6.112	1.19088	1.17347	2.68236
6.212	1.12784	1.10966	2.61838
6.312	1.06645	1.04749	2.55596
6.412	1.00665	0.986941	2.49506
6.512	0.948422	0.927974	2.43566
6.612	0.891715	0.87056	2.37772
6.712	0.836495	0.814667	2.3212
6.812	0.782725	0.760261	2.26608

## Sheet: Fig. 1(b)
RODII	Energy	Energy	Energy	Energy	Energy	Energy	Variable
a.u.	eV	eV	eV	eV	eV	eV	Units
	1Σ+	1Σ+	3Π	3Π	1Δ	1Δ	State
	0	30	0	30	0	30	J
1	16.4191	20.3006	17.3381	21.2195	15.0827	18.9642
1.1	10.2828	13.4906	11.198	14.4058	8.91693	12.1247
1.2	6.09045	8.78589	6.97811	9.67355	4.70788	7.40332
1.3	3.23203	5.52874	4.06785	6.36455	1.8257	4.12241
1.4	1.30072	3.28104	2.06451	4.04483	-0.126042	1.85428
1.5	0.0195648	1.74465	0.694102	2.41918	-1.41865	0.306429
1.6	-0.803082	0.713102	-0.233009	1.28318	-2.24552	-0.729333
1.7	-1.30173	0.0413299	-0.848824	0.494232	-2.74498	-1.40192
1.8	-1.57155	-0.373579	-1.2454	-0.0474263	-3.01459	-1.81661
1.9	-1.68012	-0.604935	-1.48695	-0.411763	-3.12237	-2.04718
2	-1.67542	-0.705059	-1.61836	-0.647997	-3.11573	-2.14537
2.1	-1.59125	-0.711109	-1.67136	-0.791219	-3.02816	-2.14802
2.2	-1.45166	-0.649711	-1.66861	-0.866665	-2.88392	-2.08197
2.3	-1.27386	-0.540132	-1.62652	-0.892788	-2.70098	-1.96725
2.4	-1.0706	-0.396735	-1.55721	-0.883352	-2.49287	-1.81901
2.5	-0.8516	-0.230571	-1.46986	-0.848835	-2.2699	-1.64887
2.6	-0.624659	-0.0504824	-1.37144	-0.797265	-2.03977	-1.4656
2.7	-0.396167	0.136266	-1.2673	-0.734872	-1.80823	-1.2758
2.8	-0.171349	0.323732	-1.16148	-0.6664	-1.57944	-1.08436
2.9	0.0455514	0.507077	-1.05713	-0.5956	-1.35637	-0.894841
3	0.251349	0.68262	-0.956444	-0.525174	-1.14099	-0.70972
3.1	0.443705	0.8476	-0.860988	-0.457092	-0.934648	-0.530753
3.2	0.621176	1.00022	-0.77179	-0.392743	-0.738102	-0.359056
3.3	0.783028	1.13945	-0.689394	-0.332972	-0.55176	-0.195339
3.4	0.929179	1.26494	-0.614019	-0.278255	-0.375786	-0.0400217
3.5	1.06006	1.37692	-0.545583	-0.228732	-0.210097	0.106754
3.6	1.17639	1.47589	-0.483841	-0.184348	-0.0544495	0.245044
3.7	1.2792	1.56272	-0.428412	-0.144889	0.091375	0.374898
3.8	1.36962	1.63842	-0.378861	-0.110063	0.227839	0.496636
3.9	1.44888	1.70407	-0.33467	-0.0794803	0.355269	0.610458
4	1.51814	1.76073	-0.29535	-0.0527601	0.474154	0.716744
4.1	1.57855	1.80945	-0.260411	-0.0295104	0.584931	0.815831
4.2	1.6312	1.85123	-0.22939	-0.00935402	0.688034	0.90807
4.3	1.67705	1.88697	-0.201825	0.00809563	0.783926	0.993846
4.4	1.71702	1.91751	-0.177389	0.0230978	0.873042	1.07353
4.5	1.75188	1.94356	-0.155675	0.0360008	0.955819	1.14749
4.6	1.7823	1.96574	-0.136382	0.0470503	1.03264	1.21607
4.7	1.80892	1.98462	-0.119212	0.056498	1.1039	1.27961
4.8	1.83223	2.0007	-0.103947	0.0645184	1.17	1.33846
4.9	1.85267	2.01433	-0.090341	0.071318	1.23125	1.39291
5	1.87066	2.02591	-0.0782048	0.0770525	1.28798	1.44324
5.1	1.88652	2.03575	-0.0673748	0.0818537	1.34056	1.48979
5.2	1.90053	2.04408	-0.0577148	0.0858293	1.38924	1.53278
5.3	1.91292	2.05109	-0.0490889	0.0890896	1.43427	1.57245
5.4	1.92391	2.05702	-0.0413609	0.0917472	1.47596	1.60907
5.5	1.93368	2.06199	-0.0344493	0.0938625	1.51454	1.64286
5.6	1.94239	2.06616	-0.0282452	0.095525	1.55022	1.67399
5.7	1.95017	2.06963	-0.0226941	0.0967714	1.58323	1.70269
5.8	1.95711	2.07249	-0.0177417	0.0976398	1.61373	1.72911
5.9	1.96331	2.07481	-0.013279	0.0982244	1.64195	1.75345
6	1.96892	2.07673	-0.00930621	0.0985114	1.66802	1.77583
6.1	1.97392	2.07823	-0.00574155	0.09857	1.69212	1.79644
6.2	1.97844	2.07941	-0.00253064	0.0984432	1.71444	1.81541
6.3	1.98252	2.08032	0.000353745	0.0981475	1.73504	1.83283
6.4	1.9862	2.08096	0.00291159	0.0976731	1.75411	1.84887
6.5	1.98952	2.08138	0.00522454	0.0970928	1.77174	1.86361
6.6	1.99251	2.08161	0.00729259	0.096398	1.78804	1.87715
6.7	1.99526	2.08172	0.00914294	0.0956084	1.80315	1.88961
6.8	1.99773	2.08167	0.0108028	0.0947438	1.81711	1.90105
6.9	1.99999	2.08152	0.0122994	0.093825	1.83003	1.91156
7	2.00203	2.08125	0.0136328	0.0928457	1.842	1.92122
7.1	2.00391	2.08091	0.0148301	0.0918274	1.85311	1.9301
7.2	2.0056	2.08047	0.0158913	0.0907646	1.86339	1.93827
7.3	2.00718	2.08001	0.0168437	0.0896797	1.87294	1.94578
7.4	2.00859	2.07947	0.0177145	0.0885953	1.88179	1.95267
7.5	2.0099	2.0789	0.0184764	0.0874796	1.89	1.95901
7.6	2.01109	2.07829	0.0191566	0.086356	1.89765	1.96485
7.7	2.01221	2.07767	0.0197825	0.0852477	1.90475	1.97022
7.8	2.01322	2.07701	0.0203267	0.0841241	1.91134	1.97514
7.9	2.01414	2.07633	0.0208165	0.083009	1.91749	1.97968
8	2.01501	2.07566	0.0212519	0.0818993	1.92323	1.98388
8.1	2.0158	2.07496	0.0216601	0.0808192	1.92856	1.98772
8.2	2.01654	2.07426	0.0220138	0.0797389	1.93354	1.99127
8.3	2.01722	2.07356	0.0223131	0.0786556	1.9382	1.99454
8.4	2.01784	2.07285	0.0225852	0.0775942	1.94252	1.99753
8.5	2.01841	2.07214	0.0228574	0.0765796	1.9466	2.00033
8.6	2.01896	2.07144	0.023075	0.0755552	1.95039	2.00287
8.7	2.01945	2.07073	0.0232655	0.0745462	1.95395	2.00523
8.8	2.01994	2.07006	0.023456	0.0735778	1.9573	2.00742
8.9	2.02037	2.06937	0.0236193	0.0726211	1.96043	2.00943
9	2.02078	2.0687	0.0237553	0.0716743	1.96337	2.01128
9.1	2.02113	2.06801	0.0238914	0.0707629	1.96611	2.01299
9.2	2.02152	2.06737	0.0240002	0.0698584	1.96873	2.01458
9.3	2.02184	2.06672	0.0241091	0.0689863	1.97117	2.01605
9.4	2.02214	2.06607	0.0241907	0.0681182	1.97346	2.01739
9.5	2.02244	2.06545	0.0242723	0.0672799	1.97564	2.01865
9.6	2.02271	2.06483	0.024354	0.0664702	1.97768	2.01979
9.7	2.02296	2.06421	0.0244084	0.0656607	1.97961	2.02086
9.8	2.0232	2.06362	0.0244628	0.0648776	1.98143	2.02185
9.9	2.02345	2.06305	0.0245172	0.0641197	1.98318	2.02278
10	2.02367	2.06248	0.0245717	0.063386	1.98481	2.02362

## Sheet: Fig. 2(a)
	The numbers in each matrix element represent the square root of the number of counts
	The horizontal axis is the KERODII in eV
	The vertical axis if the angle θODII,DI in degrees
0	1.41421	2.64575	3.16228	3.16228	4	2.23607	3	3.60555	1.73205	1.73205	3.16228	3	3	1.73205	3.60555	3	3	2.64575	2.82843	3.31662	2.82843	3.60555	2.23607	3.60555	2.23607	2.64575	2.64575	2.82843	2	2	1.41421	3	3	1.41421	2.82843	1.41421	1.41421	1	1.73205	1	0	0	0	0	0	0	0	0	0
2.23607	3.87298	3.31662	4.79583	4	5.56776	5.19615	3.87298	5.38516	4.58258	5.09902	4.69042	5.19615	4.69042	5	4.79583	4.79583	4.79583	4.89898	4.58258	4.79583	5	5.09902	4.47214	3.87298	4.3589	3.87298	4.3589	3.74166	4.47214	4.79583	4.89898	4	4	3.60555	3.31662	3.4641	3	1.41421	3	2	1.41421	0	0	1.41421	0	0	0	0	1
2.44949	5.19615	5.2915	6.55744	7.28011	5.47723	5.19615	6.32456	5.56776	5.38516	5.2915	6.245	6	6.245	5.19615	6.9282	5.2915	4.89898	6.85565	5.38516	4.47214	5.2915	4.89898	4.89898	5.47723	5.56776	4.79583	5.2915	4.69042	5.47723	4.69042	3.87298	4.58258	4.69042	4.47214	4.24264	3.60555	2.82843	2.23607	1.41421	2	0	1	1	0	0	0	1	0	0
2.44949	5.38516	6.32456	6.7082	6.245	6.08276	6.40312	5.2915	6.48074	6.40312	7.2111	6.32456	6.245	6.55744	7.87401	7.2111	6.55744	6.48074	7.2111	6.7082	6.32456	5.47723	5.74456	5.91608	4.89898	5.74456	6.40312	5.2915	4.89898	4.58258	5.38516	5.65685	5.56776	4.69042	4.69042	4.47214	4.24264	2.82843	2.64575	2.44949	0	2.23607	1	0	0	0	0	0	0	0
3.60555	6.7082	7.74597	7.14143	7.81025	7.81025	6.55744	7.74597	7.93725	8.18535	8.48528	6.85565	7.14143	6.63325	8	6.40312	6.85565	6	7.28011	5.65685	7.68115	7.61577	7.14143	5.65685	6.85565	5.19615	5.56776	5.83095	6.7082	5.2915	6.48074	4.69042	6.08276	4.58258	4.79583	4.58258	4.58258	3.4641	3	3.16228	2.64575	1.73205	0	1	1	0	1	1	1.41421	0
4.58258	7.54983	8	8.83176	8	8.12404	7.4162	7.68115	7.2111	8.06226	8.12404	7.28011	7.48331	6.63325	7.28011	6	7.54983	6.78233	6.7082	6.78233	7.34847	7.28011	6.55744	7	7.14143	5.91608	6.08276	6.08276	6.16441	5.83095	5.74456	5.47723	4.12311	4.58258	4.79583	4.58258	3.60555	3.74166	1.73205	2.44949	2	0	0	1	0	1	0	0	0	1.41421
5.56776	6.9282	7.2111	7.87401	8.83176	8.42615	7.61577	6.32456	6.78233	6.85565	7.07107	7.54983	6.9282	7.07107	7.48331	6.40312	6	7.14143	6.40312	6.85565	6.48074	6.85565	7.48331	6.32456	7.14143	6.16441	6.85565	6.7082	6.32456	6	6	5.74456	4.69042	3.60555	4.79583	4.69042	4.47214	4.3589	3.60555	3.16228	2.23607	1	1.73205	1	0	0	0	1	1	1
4.24264	7.28011	7.93725	8.7178	9.27362	8.30662	7.54983	7.61577	8.66025	7.87401	7.4162	7.2111	7.14143	7.74597	7.28011	7.28011	6.78233	7.4162	6	6.7082	6.32456	5.38516	7.2111	5.09902	7.14143	5.19615	6.40312	5.74456	5	5.91608	5.56776	5	4.89898	5.65685	5.65685	4.58258	3.4641	3.60555	3	2	2.44949	0	1	0	1	1.41421	1	0	0	1
3.4641	6.40312	8.18535	8.42615	7.2111	8.544	8.18535	7	7.61577	6.9282	8.48528	6.7082	7.74597	6.78233	7.87401	6.78233	6.78233	6.245	8.12404	6.245	6.85565	7.14143	6.63325	6.7082	6.32456	6.32456	6.48074	5.47723	6.78233	5.65685	5.56776	5.74456	5.74456	5.74456	4.3589	3.74166	3	3.87298	3.16228	1.41421	1.41421	1	0	1	1	1	0	0	0	0
3.87298	7.48331	8.77496	7.34847	8.18535	8.24621	8.94427	7.81025	7.14143	6.16441	6.9282	7.48331	6.7082	7.2111	7.61577	7.07107	5.65685	6.63325	5.38516	6.245	6.55744	6	7.28011	7.28011	6.08276	6	6	6.245	5.2915	5.74456	5.65685	5.38516	6	4.58258	4.12311	4.3589	2.44949	3.60555	2.23607	2.23607	1.73205	1.41421	1	1.41421	0	2	0	0	1	1
5.09902	8.30662	8.06226	8.60233	7.61577	7.4162	6.9282	7.2111	7.4162	8.06226	7.4162	6.63325	6.55744	7.54983	6	6.08276	7.07107	7.28011	6.63325	6	5	6.48074	6.32456	6	6.7082	6.08276	7.07107	7.14143	5.47723	5.65685	5.91608	5.2915	4.79583	4.69042	3.87298	4.47214	3.60555	3.31662	2.82843	1.41421	2.23607	1.41421	0	0	0	1.41421	0	1	1	0
5.09902	7.74597	8.18535	8.42615	8.18535	8.42615	7.81025	6.78233	6.9282	8.48528	7.28011	7.07107	6.245	6.78233	7.07107	7.07107	7.07107	7.4162	8.06226	5.65685	6.63325	6.245	5.38516	7.07107	7.2111	5.83095	6.08276	5.91608	5.83095	6.32456	5.09902	4.58258	5.09902	5.2915	4.79583	3.4641	4.89898	3.60555	3.4641	2.82843	2.64575	1.73205	1	1	0	1	0	1	1.41421	0
4.89898	7.81025	8.06226	8.66025	8.24621	7.14143	6.9282	7.87401	6.40312	7.07107	6.40312	7.2111	7.74597	6.7082	7.34847	7.2111	6.78233	6.40312	6.78233	6.63325	6	6.55744	6	4.69042	6.7082	6	7.34847	6.48074	6.245	5.65685	5.74456	5.65685	4.89898	4.58258	4.58258	3.60555	4.3589	3.60555	3.4641	2	2.23607	2.23607	0	0	0	0	2	0	1.41421	1
4.3589	7.74597	7.61577	8	7.2111	6.63325	8	8.42615	7.48331	7.87401	7.48331	7.2111	7.34847	7	5.65685	7.61577	7.4162	6.55744	6	6.245	6.55744	7.14143	6.16441	5.83095	6.9282	6.08276	6.16441	5.91608	5.74456	5.91608	7.4162	5.09902	4.69042	4.89898	4.3589	4.3589	3.87298	3.74166	3.4641	2.64575	1.73205	1	1	0	1.73205	2.23607	1.73205	1.41421	1	0
4.12311	7.28011	8.88819	7.34847	7.61577	7.34847	7.61577	7.34847	7.54983	7	6.16441	7.48331	6.85565	7.4162	8.06226	7.54983	6.48074	7.4162	7	6.32456	6	6.7082	6.32456	6.63325	5.09902	6.245	6	6.48074	6.245	6	5.2915	5.74456	5.91608	4.3589	4.89898	3.60555	3.31662	3.16228	2.44949	2.64575	2	1.41421	0	1.41421	1.41421	1	1.73205	1	0	1
5.65685	8	8.12404	7.68115	8.77496	8.48528	7.61577	7.68115	7.81025	7.61577	6.9282	7.48331	6.40312	5.74456	7.34847	7.61577	6.55744	7.2111	6.9282	6	6.9282	5.83095	5.19615	5.65685	8.12404	6.85565	6.32456	5.47723	5.91608	4.58258	5.91608	5	4.79583	5.83095	5.56776	3.60555	3.31662	2.82843	2.64575	3.60555	1	2	1.41421	1	1	1	1.41421	1	1.41421	1.41421
5.19615	7.68115	8.30662	8.7178	6.63325	6.48074	7.93725	7.68115	7.87401	7.48331	7.68115	7.07107	7.54983	6.48074	7.74597	7.68115	6.16441	6.85565	6.55744	6.85565	6.55744	6.32456	5.47723	6.9282	5.83095	7.4162	6.48074	6.63325	5.47723	5.91608	6.08276	5	5.09902	4.3589	5	4	3.87298	4.79583	3.16228	3	2.23607	1	1.41421	2	1	1.41421	1	1	0	1.41421
4.69042	7.54983	7.28011	8.06226	8.06226	7.4162	7.81025	7.2111	5.91608	7.54983	7.2111	7.48331	7.54983	6.245	7.81025	6.55744	6.78233	6.9282	6.9282	8.12404	6.40312	6.16441	6.16441	7	5.38516	6.7082	6.245	5.83095	5.47723	5.47723	5.2915	5.56776	5.38516	4.12311	4.24264	4.47214	3.31662	3.87298	3.4641	1.73205	2.64575	2.64575	1.73205	1.73205	0	0	0	1	1.41421	1.73205
3.87298	7.34847	8.3666	6.9282	7.68115	7.61577	8	7.14143	7.4162	7.61577	7.07107	7.68115	6.85565	7.48331	7.4162	6.85565	7.07107	6.40312	5.74456	6.63325	6.55744	6.55744	6.16441	7	6.9282	5.65685	6.9282	6.55744	5.47723	5.83095	5.74456	5.74456	5.2915	5	5.19615	3.60555	3.74166	3.60555	3.16228	3	1.73205	2.23607	1	2	1.41421	1.73205	1.41421	1	0	1
3.87298	7.4162	7.14143	8.24621	8.24621	7.48331	8.30662	7.54983	6.55744	7.34847	6.16441	7.68115	8.12404	6.32456	7	5.2915	7.28011	5.56776	6.85565	7.2111	7.34847	6.48074	6.08276	7	6.08276	5.74456	6.48074	6.32456	5.83095	6.55744	5.65685	5.74456	5.19615	5.83095	4.58258	4.24264	5.2915	2.82843	3.31662	2.23607	2.23607	1	1.41421	0	1.73205	1	0	1.41421	2	1.41421
5.09902	7.4162	7.87401	7.74597	8.83176	8.42615	8.42615	7.61577	8.12404	7.68115	6.48074	6.245	7	7.54983	7	6.16441	6.08276	7.2111	6.08276	6.85565	6.55744	7.07107	7.07107	6.08276	5.74456	5.91608	6.7082	6.32456	4.69042	5.56776	6.55744	5.83095	5	4.24264	5.09902	4	5.09902	3.74166	3.16228	4	1.41421	1.41421	1.73205	2	1.41421	1.73205	1.73205	1.73205	2.23607	1
5.2915	6.78233	7.07107	8.48528	8.12404	7.74597	6.32456	7.81025	6	6.55744	6.245	7.14143	7.2111	7.87401	7.2111	7.2111	6.55744	5.65685	6.40312	6.40312	6.85565	7.4162	6.245	5.83095	6.245	7.2111	7.07107	6.40312	6.40312	6	6.16441	5.38516	5.2915	4.12311	4.79583	3.74166	3.31662	3.87298	2.64575	1.73205	2	1.73205	1.73205	1	1	1	0	2.44949	1.73205	2.23607
4.12311	7.68115	7.2111	6.9282	8.12404	6.55744	6.78233	6.48074	6.9282	7.54983	8.66025	8.18535	7.28011	6.85565	7.81025	6.40312	7.2111	6.40312	6.245	6.85565	6.55744	6.08276	6.63325	6.32456	5.83095	5.65685	6.08276	5.38516	5.09902	5.91608	5.2915	4.79583	5.83095	4.12311	5.09902	4.89898	3.87298	3.31662	3	3.16228	1.73205	1	1.41421	1	0	1	1.73205	2	2	0
5.56776	8.24621	8.48528	6.245	7.07107	8.06226	7.2111	7.87401	7.93725	7.81025	6.85565	7.54983	7.28011	6	6.78233	6	6.85565	6.40312	6.40312	5	6.78233	7.14143	6.40312	7.34847	6.08276	6.245	5.2915	5.74456	6.08276	6.48074	5.56776	5.38516	5.38516	4.79583	4.47214	4	4.24264	4.3589	3.31662	2.82843	3.16228	2.64575	1	1.41421	1.41421	0	1.73205	1.41421	1.41421	1
5.09902	7.68115	7	8.88819	8.06226	7.61577	7.87401	7.81025	7.4162	6.08276	7.4162	6.9282	7.87401	7.54983	8	8.06226	7.14143	7.81025	8	7.74597	6.40312	7.34847	6.85565	5.83095	7.14143	6.08276	5.56776	6.16441	6.16441	5.91608	5.83095	5.38516	5.83095	4.47214	4	4.24264	4.79583	4.12311	3.74166	2.23607	2	2.23607	1.73205	1.41421	1.41421	2	1	1	1	1.41421
3.60555	7.28011	6.48074	6.48074	7.28011	8.06226	7.07107	7.48331	7.14143	7.54983	8.12404	8	7.34847	7	7.54983	5.2915	7.28011	5.74456	7.14143	8.12404	6.245	6.48074	7.28011	6.7082	5.91608	6.16441	6.7082	6.48074	5.2915	5.09902	4.69042	4.69042	5.2915	4.89898	4.47214	5.2915	4.24264	5.38516	3.16228	3	2.82843	1.73205	2	1.41421	1	1.73205	2	1	1	1.41421
3.4641	7.14143	6.32456	6.78233	8.12404	8.42615	7.28011	7.28011	7.14143	6.55744	8.3666	7.81025	7.68115	7	7.61577	7.93725	7.28011	6.08276	6.78233	5.91608	6.63325	6.78233	5.91608	6.85565	6.40312	6.48074	6.32456	5.83095	6.40312	6.16441	6.245	4.69042	5.2915	5.19615	5	4.12311	3.87298	4	3.87298	2.64575	2.64575	2	1.73205	1.73205	1.41421	2	1.41421	1.41421	1.73205	1
5	7.2111	9.05539	7.68115	8	6.78233	7.81025	6.78233	8.12404	7.61577	6.63325	8.544	7	6.16441	7.68115	6.48074	6.85565	7	6.78233	6.48074	6.32456	6.32456	6.78233	7	6.85565	6.245	6.16441	7.07107	5.2915	5.56776	5.74456	5.83095	6.08276	5	5.47723	5	3.87298	3.60555	3.74166	3.31662	2.64575	1.41421	2.64575	1.73205	1.73205	1.73205	0	0	1	2.23607
5.09902	7	8	7.93725	9.05539	8.12404	8.24621	6.7082	7.81025	7.14143	8.12404	7.2111	6.9282	6.55744	8	6.48074	7.07107	7.93725	6.85565	6.48074	6.245	6.7082	5	6.48074	6	5.38516	7.2111	6.63325	5.83095	5.19615	6.32456	4.89898	4.79583	4.79583	5.2915	3.4641	4.24264	4.24264	4	2.82843	2.82843	1	2	1	0	0	1	1	2	2.23607
4.89898	6.7082	7.93725	7.48331	7.74597	8.7178	8.77496	7.54983	7.54983	6.9282	7.4162	8.66025	8.3666	7.2111	8.30662	6.245	6.55744	6.16441	6.78233	6.55744	7	7.2111	5.74456	7.74597	6.78233	6.16441	6.245	6.08276	6.48074	6.63325	4.79583	5	4.79583	4.79583	5.19615	5	3.4641	3.74166	2.82843	1.41421	2.23607	2	1.41421	1	1.41421	1.41421	1	1.41421	1	2
4.79583	7.2111	10.0995	7.28011	7.87401	9	6.85565	7.28011	7.28011	6.7082	7.54983	7.81025	7.2111	7.68115	8	6.85565	6.85565	7.07107	7.87401	6.16441	6.7082	6.7082	7	6.7082	6.7082	6.16441	6.32456	5.83095	6.08276	4.79583	5.2915	6.32456	6	5.83095	4.47214	4	3.16228	4.24264	4	2.82843	1.41421	1.73205	1.41421	2	2	2.44949	1.73205	2	1.41421	2
3.4641	7.68115	7.2111	7.93725	8.7178	7.28011	7.74597	7.28011	7.61577	7.07107	7.2111	7.14143	6.85565	7.61577	8.12404	7.48331	6.63325	6.48074	6.85565	7.28011	6.48074	6.78233	6.7082	6.32456	6.16441	6.40312	6.16441	5.91608	5.56776	5.74456	5.65685	6	5	5.2915	5	4.79583	4	4.47214	3.4641	3.4641	2.44949	2.23607	1.41421	2.23607	1.73205	0	1.73205	1.41421	1.41421	1.41421
4.24264	7.4162	7.4162	9.48683	8.42615	8.60233	7.74597	7.07107	8.06226	7.87401	7.34847	8.60233	7.61577	7.48331	8.12404	7.54983	7.4162	6.85565	6.78233	7.54983	7.28011	7.61577	6.63325	6	6.16441	6.63325	6.48074	6.16441	6.78233	5.91608	5.65685	6.245	5	5.83095	5.65685	5.09902	3.4641	3.74166	3.60555	3	2.23607	2.64575	2	1.41421	1.41421	1.73205	1.73205	1	1.41421	1.41421
4.24264	7.93725	7.93725	7.61577	7.34847	8.544	6.40312	6.7082	7.34847	8.66025	7.14143	6.7082	5.47723	6.245	6.9282	7.28011	6.78233	6.55744	6.85565	6.7082	6.63325	7.28011	6.63325	6	6.16441	5.19615	6.9282	6.32456	6.78233	5.56776	5.38516	6.08276	6.32456	4.58258	5.19615	5.2915	3.87298	3.87298	4	3	2	2	2.64575	1.73205	2.64575	2.64575	1.41421	1.41421	1.41421	2.23607
4.12311	8.24621	7.54983	7.4162	8.7178	7.07107	8.30662	6.55744	7.28011	7.68115	7.93725	7.68115	7.68115	6.63325	8.18535	8	6	5.38516	7.07107	7.34847	6.85565	5.65685	6.245	6.32456	6.245	5.91608	5.56776	5.91608	6	6.245	5.83095	5.83095	5.74456	4.89898	5	4	4.24264	4.69042	3	3.60555	2.82843	2.23607	2.23607	1.73205	2	2.64575	2	1	1	1.41421
4	6.63325	7.68115	7.61577	7.28011	9.32738	8	7	7.61577	6.40312	6.48074	7.68115	6.9282	7.28011	6.85565	7.2111	7.81025	7.4162	6.7082	6.78233	7.28011	7	6.78233	5.74456	7.14143	6.32456	6.40312	6.32456	6.55744	7	5.91608	5.2915	5.09902	5.2915	4.24264	5.38516	3.31662	4.12311	3.4641	2.44949	3.4641	1.41421	1.73205	1.41421	1.41421	2.82843	2.44949	1	2	1.41421
4.47214	6.9282	8.48528	8.06226	7.87401	7.48331	8.48528	7.14143	7.61577	7.4162	7.61577	7.61577	8.60233	8.544	6.9282	7.14143	7.14143	6.9282	7.28011	8	6	6.245	7.2111	6.85565	6.55744	6.16441	6.40312	6.16441	5.65685	6.48074	4.58258	6	6.08276	5.19615	6.16441	4.79583	4.3589	5	3.87298	3.60555	2.44949	2	1	2	1.73205	1.41421	1	1.41421	1	1
4.69042	7.07107	7.48331	8.7178	8.544	8.66025	7.34847	8.66025	6.9282	7.28011	6.9282	8	7.07107	6.85565	7.34847	8.06226	7.07107	7.2111	6.7082	6.55744	5.91608	5.74456	6.48074	5.74456	7.68115	5.2915	6.08276	7.07107	6.78233	6.78233	5.91608	5.91608	4.69042	4.3589	4.12311	4.3589	3.60555	4.69042	3.87298	2.44949	2.44949	2.44949	0	2.23607	1.41421	2.23607	1	2.44949	2.23607	1
4.47214	6.9282	7.28011	9.59166	7.34847	7.93725	6.55744	7.48331	5.47723	7.74597	7.81025	7.07107	7.74597	7.81025	7.54983	7.68115	6.78233	7.68115	7.2111	6.78233	7.34847	6.85565	6.55744	5.91608	6.08276	6.48074	5.47723	5.47723	5.65685	5.65685	6.16441	6.16441	5.38516	5.38516	4	4.24264	3.31662	4.47214	3.74166	2.82843	2.44949	2.82843	3	2	1.73205	2.44949	1.41421	1.73205	2	2
4.24264	7.14143	9	8.42615	8.3666	8.12404	6.245	9	8.06226	6.78233	8.12404	6.16441	6.78233	6.9282	6.40312	7	6.7082	7.93725	6.7082	6.16441	5.65685	7.2111	5.19615	6.48074	6.32456	5.2915	6.78233	6.55744	7.54983	5.74456	5.83095	6.16441	5.83095	5.65685	5.2915	4.58258	4.69042	4.47214	3.4641	2.82843	3.31662	0	2	2.44949	2	2.64575	1.41421	2	2	2.23607
4.47214	6.7082	7.14143	8.30662	9.48683	6.55744	6.55744	8.24621	8.24621	7.87401	7.07107	6.85565	6.9282	6.7082	7.07107	7	6.48074	6.32456	7	6.63325	6.48074	6.7082	6.85565	6.08276	7.2111	6.85565	6.32456	6.32456	5.91608	6.245	5.2915	5.91608	4.12311	5.47723	5.38516	5	4	4.24264	3.60555	4.12311	2.64575	2.23607	2	2.23607	2.82843	1.73205	2	1	1.41421	1.73205
4	7.2111	7.87401	8.12404	8.30662	7.74597	6.9282	7.07107	6.78233	6.48074	7.68115	6.16441	7.93725	7.74597	6.63325	7.14143	7.4162	6.08276	7.34847	5.83095	7.54983	5.91608	7.4162	6	6.48074	7.28011	7.07107	5.47723	5.83095	5.74456	5.47723	6.16441	4.79583	4.89898	4.3589	4.69042	4.12311	3.60555	3.87298	3.4641	4	2	1	2.44949	1	2.64575	1	2	2.23607	1.73205
3.74166	7.87401	8.24621	8.544	8	6.85565	7	6.7082	8.12404	7.61577	8.06226	7.2111	6.85565	6.63325	7.34847	7	7.07107	8.3666	6.78233	7.81025	5.91608	6.40312	5.83095	6.85565	5.74456	6.40312	6.245	5.91608	6.40312	6.85565	5.38516	5.38516	4.89898	5.65685	5.09902	5	4	4	4.47214	2.44949	2.64575	2.64575	3.4641	2.64575	2	3	2.23607	1.41421	2.23607	2
5.19615	7.07107	8.18535	8.60233	8.88819	8.94427	7.07107	8.30662	7.48331	7.74597	7.87401	7.81025	6.63325	8.42615	6.55744	8.06226	6.63325	7.14143	6.48074	7.48331	7.07107	7.34847	6.40312	7	7.2111	5.91608	7.07107	6.08276	6	5.65685	5.74456	6.245	5.56776	6	4.79583	5.2915	5	3.4641	4.24264	4.12311	2.64575	2.23607	2	2.82843	1.41421	2.23607	2.64575	2.44949	2.64575	1.41421
4	6.85565	8.48528	6.7082	8	7.2111	7.2111	7.4162	8	6.32456	7.07107	6.78233	7.14143	7.74597	7.34847	7.61577	7.34847	7.93725	6.32456	6.32456	6.78233	5.74456	6.40312	7.68115	7.07107	6.48074	6.16441	7.54983	6.32456	7.68115	5.65685	5.56776	6.85565	5.47723	4.69042	4.47214	3	4.3589	3.60555	3.87298	2.64575	2.23607	2.82843	3	2	2.23607	1.41421	2.44949	2.64575	2.23607
5.47723	6.85565	7.87401	9	7.68115	7.93725	7.81025	8.06226	7.93725	6.32456	7.48331	6.9282	7.61577	7.2111	5.91608	7.87401	6.55744	7.81025	6.08276	6.32456	7.2111	7.74597	5.38516	6.78233	6.78233	6.32456	6.16441	6.16441	5.65685	5.83095	6.245	5.38516	5.91608	6.245	5.19615	5.09902	5.83095	4.3589	4.3589	3.16228	4	3	2.44949	2.82843	3.16228	3.4641	1.73205	2.23607	2.64575	3
4.69042	6.40312	9	7.74597	7.81025	7.54983	7.74597	6.9282	8.42615	7.28011	7.48331	7	7.93725	7.28011	7.81025	8.12404	6.78233	6.48074	7.28011	6.63325	7	6.63325	6.55744	7.34847	7.2111	6.40312	6.85565	5.47723	6.55744	6.08276	6.16441	6.16441	4.69042	4.47214	5	5	4.47214	5	3.74166	2.82843	4.12311	3.4641	4	3.4641	3	3.16228	3	2.44949	2.64575	3.31662
4.24264	6.9282	7.61577	8.60233	9.05539	8.3666	8.24621	7.93725	7.48331	5.38516	5.83095	6.9282	7.07107	8.06226	7.14143	8.24621	7	6.55744	7.07107	7	5.56776	6.85565	7	7.14143	7.61577	6.08276	8	5.91608	7.28011	6	5.91608	6.16441	5.38516	5.91608	5.2915	5.56776	4.69042	4.69042	4.47214	4.47214	4	3.4641	3.31662	3.60555	2.44949	3	3.87298	4	3.31662	3.60555
4.12311	7.74597	7.28011	8.83176	8.48528	9.59166	8.83176	8.06226	8.06226	7.28011	7	6.7082	7.74597	6.48074	7.93725	7.28011	7.68115	6.7082	8.06226	7.28011	7.28011	7.48331	7.2111	7.28011	5.47723	7.2111	6.85565	6.78233	6.08276	6.55744	6	7	6.63325	6.55744	5.91608	6	5.83095	5.38516	4.3589	4.3589	4.89898	4	3.60555	4.12311	4.89898	3.74166	4.12311	4	4.47214	4.79583
4.69042	6.7082	8.24621	8.60233	8.83176	8	8.88819	7.81025	7.61577	7.61577	7.14143	7.68115	7.93725	6.7082	6.78233	8.12404	7.68115	6.9282	8.48528	7.54983	6.63325	6.78233	7.07107	7.34847	7.81025	7.14143	7.4162	8.30662	7.74597	7.4162	8.42615	7.81025	7.14143	6.32456	6.245	6.16441	6.63325	5.83095	5.47723	5.47723	4.89898	5.38516	5.38516	4.89898	4.79583	5.56776	3.87298	4.58258	4.79583	5.65685
5.83095	8.48528	8.3666	8	9.74679	9	10.3923	8.48528	8.24621	8.544	7.61577	8.30662	7	7.48331	7.74597	7.74597	7.54983	8.7178	8.83176	7.68115	8.30662	8.30662	7.61577	6.40312	7.74597	7.54983	7.54983	7.87401	7.93725	7.74597	7.2111	7.54983	7.14143	8.12404	6.85565	7.2111	6.78233	5.56776	6.85565	6.9282	5.56776	5.65685	6.7082	6.55744	5.56776	6.9282	6.48074	7.4162	5.91608	5.74456
5.65685	7.74597	8.12404	10.1489	9.21954	8.3666	7.74597	9.74679	8.42615	8.48528	8.12404	7.74597	8.06226	7.93725	8.30662	8.06226	8.06226	7.54983	8.30662	8.83176	7.74597	8.83176	8.42615	9.05539	8.48528	8.30662	8.06226	8.3666	9.38083	8	8.48528	8.12404	9.05539	7.93725	8.18535	8.7178	7.93725	8.24621	8.30662	7.4162	7.2111	9.21954	8.18535	6.9282	7.07107	7.87401	7.54983	7.07107	8.12404	7.34847
4.58258	7.74597	8.42615	9.94987	9	10.6771	10.4403	7.48331	9.69536	8.12404	8.24621	8.83176	8.12404	8.42615	8.60233	8	8.30662	8.3666	8.48528	9.32738	8.77496	9.27362	9.27362	9.05539	8.77496	9.64365	9.21954	9.59166	8	10.7238	9.43398	9.48683	10.247	9.48683	8.88819	9.27362	9	8.83176	9.32738	9.53939	9.59166	9.27362	8.544	9.43398	8.83176	9.59166	10.247	9.89949	9.27362	10.3923
5.2915	8.48528	9.27362	9.27362	9.79796	11.2694	10	9.79796	9.43398	8.83176	9.27362	8.544	9.05539	9.59166	9.11043	9.21954	9.89949	8.94427	8.94427	9.79796	9.74679	10.2956	10.0995	10.0995	10.4881	9.69536	10.4403	10.198	10.6301	10.0995	11.3578	10.247	10.6771	9.69536	11.1803	11.5758	11.3137	11.9164	11.3578	9.94987	11.1355	10.8628	11.4018	11.0454	10.8167	11.0905	11.4455	11.2694	10.8628	12.3693
5.56776	8.12404	8.06226	9.94987	10.2956	11.5326	8.3666	10.198	9.59166	9.53939	10.583	8.48528	8.88819	9.21954	9.64365	9.11043	9.16515	9.48683	9.53939	10.3923	9.59166	10.8628	10.4881	10.5357	10.6771	11.4891	11.1803	11.1803	11.3137	11.4018	11.4455	11.1803	12.7279	11	12.2066	12.1244	11.4455	12.4499	12.1244	13.3417	12.8062	11.7473	12.1244	12.8841	12.2474	12.6095	12.6095	13.4536	13	13
6.40312	8.94427	9.69536	10.0499	8.66025	9.32738	11.1355	9.94987	10.1489	9.74679	8	9.89949	9.79796	9.27362	10	9.69536	9.74679	9.94987	10.4881	9.53939	10.7703	10.6771	11.1355	11.3137	11.4891	11.4455	11.4891	12.3288	13.2288	12.3693	12.2066	13.3417	13.0384	13.1149	12.7671	13.7113	13.8203	13.0767	13.0384	12.4097	14.0357	12.4097	13.1909	14.0712	13.9642	14.4568	13.5647	13.7477	14.6287	15.0333
5.09902	8.66025	11.4018	9.53939	10.4403	10.583	11.1355	11.4455	11.4018	10.198	9.74679	10.4881	10.8628	10.8167	10.9087	9.64365	10.7703	12.4097	10.9545	11	11.1803	11.8322	12.3693	13.8564	13.6748	12.7671	12.49	13.1909	12.6886	14.0357	13.1909	15.1327	13.6382	13.2665	14.5258	13.9642	13.4907	14.5602	14.9332	14.9666	13.9284	14.6969	14.2127	14.8661	15.0997	14.6629	15.0665	16	16.2788	15.4272
4.89898	8.88819	9.16515	10.4881	10.7703	10.7703	11.7898	12.2882	12.2474	10.9087	11.3137	10.6771	11.9583	10.4881	12.6886	11.8743	12.1655	12.3693	11.1803	11.3578	12.083	12.4097	13.3417	13.2665	13.0767	13.7113	14.5258	14.2829	13.6382	14.7986	13.5277	14	14.6629	14	14.1774	15.5563	14.7648	16.4621	15.0997	14.8324	14.9666	15.2971	15.9374	15.8114	17.3494	15.906	15.843	16.4924	17.5214	17.4642
5.19615	9.94987	10.198	9.84886	10.2956	10.8167	11.9164	11.0905	12.8841	12.5698	12.6886	12.1655	11.7898	11.619	11.0905	12.6886	12.7671	12.6886	12.8841	11.8743	13.6748	13.1529	13.6748	13.9642	13.5277	13.6015	14.5602	14.2127	14.6629	14.2127	15.906	15.6525	14.9332	15.4596	15.7162	15.5885	15.6844	15.0997	15.0333	16.0624	16.1864	16.7033	16.3095	16.4317	16.6433	17.5499	17.2627	16.8523	16.9706	17.2337
5.47723	8.7178	10.9545	10.1489	12.1655	11	11.1355	12.1244	12.6095	13.2665	13.1149	13.2665	13.2288	12.4097	12.7279	12.2474	12.6095	13.1149	13.3791	13.8203	12.6886	13.6382	14.5602	14.0712	13.7113	14	14.9332	15.1658	15.0333	15.1987	16.5529	15.1658	16.1864	16.4924	16.3095	16.0312	17	16.8819	16.9115	15.8745	16.9411	17.6918	18.2483	16.4012	17.2916	18.1108	17	18.0555	18.868	18.735
5.74456	8.60233	11.9164	10.4403	10.2956	11.9583	12.2474	11.7898	13.2288	14.1421	13.8203	12.4499	13.784	14.8661	13.4164	13.2288	13.1529	13.6382	14.3875	14.6629	14.2127	15.2643	14.0712	15.6525	14.0712	14.6629	15.6525	14.7648	14.3527	16	15.5242	16.5529	15.7797	17.6635	16.2173	15.9374	16.7929	16.4012	17	17.0587	17.2047	16.6132	18.0278	17.3205	18.9473	18.735	19.1311	18.3848	19.1572	20.567
4.69042	10.0995	10.9545	11.5326	11.5326	13.0767	13.6748	12.6886	14.6969	14.1774	13.9284	14.8997	14.0357	14.8324	14.7648	14.6629	14.3178	14.3527	15.2643	14.8997	15.5885	15.9374	15.1658	14.8661	15.4919	14.5945	15.6205	16.6733	15.6525	16.0624	16.3707	15.4919	16.2481	15.8745	16.8226	17.3494	16.1864	17.5499	17.5214	17.7482	17.6352	18.0278	16.7631	19.5704	18.868	17.7764	19.5704	20.3224	20.1742	19.799
4.69042	8.66025	11.3578	11.7473	12.0416	12.49	13.784	13.6382	14.1421	14.1067	15.6205	15.0333	15.9687	15.4596	14.3178	15.8745	14.8661	15.7162	15.2643	14.8997	16.1555	14.5602	14.8997	14.9666	15.4919	16.1864	15.5885	16.5227	15.5242	16.2173	16.3401	16.4621	16.4924	16	16.2788	16.9706	18.1384	17.6918	17.7482	18.5472	17.9444	18.303	19.9499	19.7231	19.0263	20.4206	20.2731	21.4009	20.8567	21.6564
5.09902	8.42615	11.2694	11.7473	13.1149	13.3041	13.8203	13.5647	14.0712	15.2643	15.8114	16.3401	15.2643	15.8114	15.748	15.5885	14.5258	15.9687	16.4012	16.7631	16.0312	16.3401	15.3623	15.5563	15.8745	15.4272	15.5242	16.8819	16.3095	16.4012	17.8326	16.4317	16.8523	16.7929	17	17.088	17.2627	18.735	17.5499	18.7617	19.7484	18.6279	20.025	19.2614	19.8997	21.095	20.8567	21.7025	22.2935	22.0454
5	9.53939	11.4455	11.3137	13.5647	14	13.8203	14.2127	13.8564	15.7162	16.5831	16	15.906	16.9411	16.9706	16.8226	17.2047	16.1245	17.0294	17.4069	16.8226	17	16.3401	16.4317	16.2481	16.4924	16.1245	15.5885	16.8523	17.2047	16.8819	16.4621	16.4621	17.9165	17.088	18.1934	18.1384	17.9444	19.4679	19.5704	19.5192	20.2485	21.5639	20.8087	21	22.1585	22	21.4243	23.0651	22.9129
5.47723	7.61577	10.198	12.8062	13.4907	13.5647	13.8203	15.6525	15.6205	15.748	16.5831	17.7482	17.3205	18.6548	18.0831	17.4642	18.1659	17.9165	18.1384	17.088	18.0278	17.2627	16.3707	17.4069	17.6918	17.7482	16.2173	18.2483	17.2337	17.6068	17.72	17.8885	17.6918	18.6548	18.5472	18.3848	19.8242	18.0555	18.3303	20.3224	20.2731	21.0238	21.3542	20.6155	21.7715	22.4277	22.6936	23.8537	23.4307	24.6171
3.74166	9.84886	9.64365	11.3137	12.8841	13.4164	15.9687	15.0997	16.0624	16.2481	16.9706	18.5203	17.5784	17.8885	19.3391	18.6548	19.3907	17.7764	18.303	18.868	19.5448	19.6214	18.3848	18.6279	18.9209	18.5203	17.4069	17.3205	18.7083	17.72	18.7083	18.3303	19	19.7484	20.199	19.2614	20.8087	20.3224	21.1424	21.2603	21.1896	22.5832	21.0713	21.7025	22.9565	23.0651	23.6854	25.318	25.219	25.4951
5	9.05539	10.0995	10.583	13.1529	13.7477	14.2478	15.3297	15.748	17	17.4069	17.9722	18.6548	18.9737	19.6214	19.799	19.2094	19.4936	19.4165	20.1246	20.4206	19.6214	19.1833	19.2094	19.6469	19.0526	19.5959	19.5448	19.1833	19.3649	19.9499	20.7123	20.4695	20.0499	20.8567	20.6882	20.3715	21.6795	22.0454	21.4709	22.4499	20.9284	22.3607	22.6936	23.0434	23.2164	23.0651	24.1868	24.6982	25.0599
6.32456	8.66025	10.3923	11.6619	11.6619	13.1149	15.4272	17	16.8819	17.0587	18.1934	18.3576	19.4679	18.6815	19.8494	20.9523	20.1494	19.6469	20.8327	21.0238	20.8087	20.5913	20.4206	20.9284	21.6795	21.5174	21.1896	20.445	21.4942	20.8567	21.1187	21.0238	21.6564	21.1187	21.6564	21.166	22.0227	22.561	22.7596	22.2261	23.7697	24.1039	22.891	23.8537	23.8956	24.6779	23.9792	24.1454	25.219	24.5764
5.19615	8.3666	10.8628	10.583	12.5698	14.0712	14.5602	15.748	15.8745	17.8326	17.2627	19.4679	19	18.8944	20.3715	20.2485	21.7715	21.6102	21	20.9045	21.4009	21.1424	20.9523	21.7945	22.3607	21.9317	22.383	22.2486	22.561	22.3159	22.2261	20.7123	22.7376	22.4944	22.3159	22.3383	22.7816	22.7376	22.6053	23.5797	22.5389	22.6936	24.0624	23.5584	24.4745	23.7065	23.7065	24.7588	23.4947	23.9792
5.38516	8.60233	10.583	12.49	11.8743	12.083	14.8661	15.843	15.2643	16.5831	18.1934	19.4422	18.3848	19.9499	20.3961	20.8806	21.1424	20.7123	20.8087	22.1585	22.4722	23.3452	23.0434	21.7945	21.9545	22.9347	22.5389	23.3238	22.3383	23.3238	22.5832	24.5764	22.561	23.2379	22.5167	22.5832	22.2486	22.9783	23.6008	24	22.8473	22.561	23.1301	23.7487	22.6274	24.1868	23.8747	24.0832	23.3238	23.7276
5.65685	8.66025	11.225	11.8743	12	12.7279	14.9332	14.0712	15.8745	16.3401	18.303	18.5742	18.1659	18.2483	19.6723	19.9499	21.4476	22.7816	21.5639	21.6564	23.3024	22.6274	23.7487	23.0217	23.2594	23.0868	23.7487	24.454	23.3024	23.5797	24.7184	23.1517	23.4734	23.1733	23.1301	23.0651	22.7816	23.0434	22.4944	23.6008	23.7065	24.2074	23.8747	22.8473	22.9347	23.7908	22.8473	23.622	22.9347	24.0832
5.65685	7.34847	10.2956	11.4018	12.7279	12.3693	12.8062	13.4536	14.3875	15.906	16.4924	17.4069	18.0831	18.1108	20.6155	20.0998	20.199	21.6102	21.0476	21.7715	21.587	22.7376	22.1133	22.383	22.8692	24.1868	24.2693	24.2487	23.1301	25	23.7065	23.2809	22.5832	24.4131	24.3516	24.0832	24.2281	23.7908	23.516	24.0208	23.1301	23.7276	22.4722	23.4947	22.2036	23.3024	22.7596	22.5389	23.6854	23.0868
5.56776	8.42615	10.2956	10.583	12.2882	11.225	13.0767	13.3417	14.4222	15.1658	16.0624	16	17.5784	17.0587	18.868	18.1659	19.5704	19.5448	21.0238	20.5913	21.8174	21.5174	22.1585	22.561	21.4476	21.8632	23.1084	23.2379	23.6643	22.8254	24.5967	23.4734	23.7065	23.6008	22.9565	23.1517	22.6495	24.2281	23.5584	23.4734	22.561	23.7487	23.8956	22.0907	23.1517	22.9783	22.1585	23.2164	23.3238	22.561
4.58258	8.66025	10	12.1655	12.1655	10.9545	12.7671	12.53	12.8452	14.3178	13.7113	14.6969	16.3707	17.088	18.5203	18.5203	18.3303	18.3848	19.4165	19.975	18.9473	20.2237	21.9089	21.0476	21.3307	23.0217	22.3159	21.8174	22.2486	22.6053	22.3383	23.2379	22.2036	23	22.9783	22.4054	23.2164	22.6274	22.9347	23.388	22.2486	23.2379	23.7065	22.6053	21.5639	22.4499	22.1585	21.8403	22.0454	22.4277
6.16441	8.66025	10.8628	10.0995	12.083	11.0905	11.8322	13.8564	13.9642	14.2829	14.8324	15.2315	14.4222	16.0624	15.3948	16.3095	17.0587	17.5499	17.9722	18.1934	18.303	18.1934	18.6548	20.2237	21.0238	20.4206	21.2603	21.7715	21.2838	21.4009	21.9317	21.5407	22.5832	21.6333	21.4476	21.2838	20.8567	21.6795	22.6936	21.9773	22.4054	22.3159	22.2711	21.3776	22.0454	22.1133	22.5167	22.1811	22.9129	21.6333
4.3589	9.48683	10.3923	11.4018	12.3693	11.7473	12.8452	13.5277	13.5647	14.6287	13.3791	14.7986	14.1421	13.6015	14.9332	14.6969	15.6205	17.088	16.8819	16.1245	16.4924	17.6918	18.1659	17.6068	18.3848	19.0263	20.2485	19.3649	20.199	20.347	20.0749	20.5913	20.6398	21.2838	20.2731	20.347	21.2132	20.7364	21.2132	20.9762	20.8806	21.3307	21.095	21.9317	21.3073	21.1896	21.0476	20.7605	21.0238	21.6333
4.79583	9.16515	11.2694	12.1655	12.9615	12.6491	12.0416	12.3288	13.4164	13.5277	13.8564	13	14.0712	13.1149	13.9642	15	13.784	14.3178	14.7309	15.0333	15.1987	15.6844	15.3623	15.748	17.8606	17.7764	18.1108	18.0831	18.303	18.303	19.5704	18.7617	19.8494	19.1833	19.2873	19.7231	20.1742	19.6977	20.5913	19.7737	19.4165	20.445	20.3224	20.0749	20.6155	19.8242	20.1742	20.9045	21.4476	19.975
4.89898	9.27362	10.6771	10.9087	10.6771	11.3137	12.49	12.8452	13.1909	12.2474	12.4097	11.8322	12.8062	11.619	12.3693	12.2474	13.8924	13.7113	13.8203	12.9615	13.3791	14.7648	15.1987	14.6629	15.2315	15.8114	16.2788	16.9411	17.6918	16.9411	17.5784	17.8326	17.6068	17.9165	18.6815	17.8885	19.2354	17.6068	19.2354	18.7617	18.6011	19.0263	19.9249	18.9209	19.5704	19.4422	19.6977	20.6398	19.3391	20.9284
5.2915	9.32738	11.1355	12.7671	12.083	12.6095	11.8743	12.0416	10.3441	12.4097	10.8628	11.9583	12.3288	12.7279	10.6771	12.3288	12.4499	11.9164	12.49	12.3693	12.49	12.6491	13.6748	13.3041	13.4907	14.2478	15.4919	14.6629	15.0997	15.7797	15.9687	15.748	15.8745	16.5227	16.7332	16.9115	17.3205	17.6352	18.1934	17.7482	18.1659	17.7764	17.6918	17.8326	17.4356	18.6011	19.2354	17.9722	18.3576	19.6723
4.3589	8.24621	10.7238	11.3137	11.7898	10.7703	12.53	12.2882	12.6491	10.4881	11.0905	10.583	11.4455	11.4455	10.583	11.619	10.0499	11.5326	10.6771	11.9583	12.1655	12.6886	11.4455	12.1655	13.4164	12.53	13	13.8203	14.8997	14.5602	14.3527	14.9666	15.0333	14.6629	14.4222	15.4596	15.6205	15.1658	16.4317	16	16.2173	17.3494	16.9115	16.9706	17.2916	17.3494	17.8326	17.2047	18.6548	18.1384
4.47214	9.84886	11.3578	10.7703	11.5758	12.8841	11.3578	11.5758	12.2882	11.4018	10.8628	9.74679	11.1803	10.7703	10.583	11.3137	11.1355	10.0995	10.6301	11.3578	10.5357	11.225	11.7473	11.5326	11.1355	11.7047	12.2882	12.7671	12.5698	12.6095	12.49	13.0767	13.5277	14.6629	13.8924	14.1774	14.8324	14.6287	14.0357	14.8661	13.8924	14.4222	14.5945	15.2643	16.1864	16.2173	15.2971	15.7162	17.2047	16.8819
4.58258	8.24621	11.5758	12.5698	13.1909	12.8062	12.9615	12.6095	11.4455	11.4891	10.6301	10.1489	9.69536	9.89949	9.69536	9.27362	9.79796	10.0995	10.4403	10.4403	10.198	10.4881	11.8322	11.0905	11.4891	12	11.5758	11.4455	11.5758	12.3288	11.4455	11.4455	12.2882	12.6886	13.3791	13.7477	11.225	13.4536	13.4536	13.6382	14.2829	14.1774	14.6629	14.5258	14.2478	14.8661	14	14.4568	14.2829	15.748
5.38516	10.247	11.8743	14.2127	11.2694	11.9583	12.083	10.7703	10.8167	11.4018	10.6301	10.7703	10	9.38083	8.88819	8.48528	9.48683	10.583	10.198	10.2956	9.43398	10.247	10.7238	10.583	8.60233	10.4403	10.4403	9.16515	10.5357	10.8167	11.0905	11.0454	11.1355	11.4455	11.6619	11.1803	12.0416	12.49	11.9583	11.9583	11.9164	13.3041	13.1909	12.5698	13.4164	12.49	13	13.9642	14.4914	13.8203
3.60555	8.48528	9.53939	11.4891	12.2882	11.5758	11.7898	12.6886	11	10.0499	11.4455	9.48683	9.79796	9.27362	8.48528	9.32738	10.0499	9.53939	9.27362	9.11043	9.05539	9.53939	9.05539	9.48683	9.59166	10.0499	9.48683	9.64365	10.3923	10.583	9.89949	10.198	9.94987	10.0995	10	10.8167	10.9545	10.8167	10.5357	11.0454	11.0454	10.5357	10.8167	11.4018	11.2694	11.4891	11.2694	12.1244	12.5698	13.1909
4.12311	8.30662	11.225	11.0905	13	12.2882	11.0905	10.4881	10.1489	9.74679	8.66025	9.38083	9.89949	9.69536	9.32738	8.3666	9.79796	9.69536	8.3666	8.83176	8.88819	8.3666	9.38083	9.11043	10.5357	9.43398	9.79796	9.69536	9.89949	8.77496	9.48683	9.94987	9.38083	9	9.94987	10.1489	10.1489	10.583	10.4881	9.74679	10.1489	9.84886	10.583	10.1489	9.05539	10.9087	9.79796	10.8628	11.619	10.7703
2.82843	8.60233	9.21954	10.3923	12.6886	11.8322	10.2956	10.4881	9.74679	9.79796	9.79796	9.48683	8.77496	9.48683	9.05539	8.18535	8.12404	8.83176	9.16515	8.66025	9	8.66025	8.42615	8.06226	8.18535	9.53939	8.60233	9.89949	8.94427	9	8.77496	8.66025	9.27362	8.94427	8.94427	8.24621	8.18535	9.32738	8.88819	9.16515	9	9.11043	9.05539	8.94427	9.43398	9.59166	9.05539	8.83176	9.21954	9
3.16228	6.08276	9.11043	9.69536	11.619	10.7238	10.6771	9.74679	8.544	9	8.24621	7.2111	8.30662	7.34847	8.544	8.06226	8	6.16441	8.83176	8.42615	8.544	7.93725	8.18535	6.7082	7.81025	6.48074	7.14143	8	8.42615	9.05539	8.30662	8.66025	8.3666	7.68115	7.54983	8	8.30662	7.34847	7.54983	8.06226	7.68115	7.2111	7.48331	7.48331	8.3666	8.3666	7.74597	7.87401	8.48528	8.42615
1.41421	3.4641	6.63325	7.87401	7.34847	9.21954	7.81025	6.9282	7.54983	7.54983	7.14143	7.14143	5.2915	6.48074	6.85565	6.48074	6.48074	7.07107	6.245	5.83095	6.78233	6.63325	7	6.85565	6.85565	6.63325	6.48074	6.48074	7	6.63325	6.48074	7.2111	7.28011	7.28011	6.40312	7.4162	5.91608	6.9282	6.32456	6.63325	6.48074	6	7.4162	6.40312	6.16441	6.48074	7.07107	6.245	7.87401	7.74597
1.41421	3.31662	5.2915	5.19615	5	4.47214	3.31662	4.58258	3	4.3589	3.16228	2.64575	2.64575	3.74166	5.56776	4	3.16228	3	3.60555	4.12311	3.60555	4.58258	3.16228	3.4641	4.47214	4.69042	3.87298	4	4	5.09902	3.4641	3.16228	4.47214	3.4641	2.64575	4.79583	3.31662	3.4641	4	4.24264	3	3	2.82843	4.79583	5	5.19615	3.4641	4	4.58258	4.12311
[truncated: 250 more columns]

## Sheet: Fig. 2(c)
	The numbers in each matrix element represent the square root of the number of counts
	The horizontal axis is the KERODII in eV
	The vertical axis if the angle θODII,DI in degrees
0	1.41421	2.64575	3.16228	3.16228	4	2.23607	3	3.60555	1.73205	1.73205	3.16228	3	3	1.73205	3.60555	3	3	2.64575	2.82843	3.31662	2.82843	3.60555	2.23607	3.60555	2.23607	2.64575	2.64575	2.82843	2	2	1.41421	3	3	1.41421	2.82843	1.41421	1.41421	1	1.73205	1	0	0	0	0	0	0	0	0	0
2.23607	3.87298	3.31662	4.79583	4	5.56776	5.19615	3.87298	5.38516	4.58258	5.09902	4.69042	5.19615	4.69042	5	4.79583	4.79583	4.79583	4.89898	4.58258	4.79583	5	5.09902	4.47214	3.87298	4.3589	3.87298	4.3589	3.74166	4.47214	4.79583	4.89898	4	4	3.60555	3.31662	3.4641	3	1.41421	3	2	1.41421	0	0	1.41421	0	0	0	0	0
2.44949	5.19615	5.2915	6.55744	7.28011	5.47723	5.19615	6.32456	5.56776	5.38516	5.2915	6.245	6	6.245	5.19615	6.9282	5.2915	4.89898	6.85565	5.38516	4.47214	5.2915	4.89898	4.89898	5.47723	5.56776	4.79583	5.2915	4.69042	5.47723	4.69042	3.87298	4.58258	4.69042	4.47214	4.24264	3.60555	2.82843	2.23607	1.41421	2	0	1	1	0	0	0	0	0	0
2.44949	5.38516	6.32456	6.7082	6.245	6.08276	6.40312	5.2915	6.48074	6.40312	7.2111	6.32456	6.245	6.55744	7.87401	7.2111	6.55744	6.48074	7.2111	6.7082	6.32456	5.47723	5.74456	5.91608	4.89898	5.74456	6.40312	5.2915	4.89898	4.58258	5.38516	5.65685	5.56776	4.69042	4.69042	4.47214	4.24264	2.82843	2.64575	2.44949	0	2.23607	1	0	0	0	0	0	0	0
3.60555	6.7082	7.74597	7.14143	7.81025	7.81025	6.55744	7.74597	7.93725	8.18535	8.48528	6.85565	7.14143	6.63325	8	6.40312	6.85565	6	7.28011	5.65685	7.68115	7.61577	7.14143	5.65685	6.85565	5.19615	5.56776	5.83095	6.7082	5.2915	6.48074	4.69042	6.08276	4.58258	4.79583	4.58258	4.58258	3.4641	3	3.16228	2.64575	1.73205	0	1	1	0	0	0	0	0
4.58258	7.54983	8	8.83176	8	8.12404	7.4162	7.68115	7.2111	8.06226	8.12404	7.28011	7.48331	6.63325	7.28011	6	7.54983	6.78233	6.7082	6.78233	7.34847	7.28011	6.55744	7	7.14143	5.91608	6.08276	6.08276	6.16441	5.83095	5.74456	5.47723	4.12311	4.58258	4.79583	4.58258	3.60555	3.74166	1.73205	2.44949	2	0	0	1	0	0	0	0	0	0
5.56776	6.9282	7.2111	7.87401	8.83176	8.42615	7.61577	6.32456	6.78233	6.85565	7.07107	7.54983	6.9282	7.07107	7.48331	6.40312	6	7.14143	6.40312	6.85565	6.48074	6.85565	7.48331	6.32456	7.14143	6.16441	6.85565	6.7082	6.32456	6	6	5.74456	4.69042	3.60555	4.79583	4.69042	4.47214	4.3589	3.60555	3.16228	2.23607	1	1.73205	1	0	0	0	0	0	0
4.24264	7.28011	7.93725	8.7178	9.27362	8.30662	7.54983	7.61577	8.66025	7.87401	7.4162	7.2111	7.14143	7.74597	7.28011	7.28011	6.78233	7.4162	6	6.7082	6.32456	5.38516	7.2111	5.09902	7.14143	5.19615	6.40312	5.74456	5	5.91608	5.56776	5	4.89898	5.65685	5.65685	4.58258	3.4641	3.60555	3	2	2.44949	0	1	0	1	0	0	0	0	0
3.4641	6.40312	8.18535	8.42615	7.2111	8.544	8.18535	7	7.61577	6.9282	8.48528	6.7082	7.74597	6.78233	7.87401	6.78233	6.78233	6.245	8.12404	6.245	6.85565	7.14143	6.63325	6.7082	6.32456	6.32456	6.48074	5.47723	6.78233	5.65685	5.56776	5.74456	5.74456	5.74456	4.3589	3.74166	3	3.87298	3.16228	1.41421	1.41421	1	0	1	1	0	0	0	0	0
3.87298	7.48331	8.77496	7.34847	8.18535	8.24621	8.94427	7.81025	7.14143	6.16441	6.9282	7.48331	6.7082	7.2111	7.61577	7.07107	5.65685	6.63325	5.38516	6.245	6.55744	6	7.28011	7.28011	6.08276	6	6	6.245	5.2915	5.74456	5.65685	5.38516	6	4.58258	4.12311	4.3589	2.44949	3.60555	2.23607	2.23607	1.73205	1.41421	1	1.41421	0	0	0	0	0	0
5.09902	8.30662	8.06226	8.60233	7.61577	7.4162	6.9282	7.2111	7.4162	8.06226	7.4162	6.63325	6.55744	7.54983	6	6.08276	7.07107	7.28011	6.63325	6	5	6.48074	6.32456	6	6.7082	6.08276	7.07107	7.14143	5.47723	5.65685	5.91608	5.2915	4.79583	4.69042	3.87298	4.47214	3.60555	3.31662	2.82843	1.41421	2.23607	1.41421	0	0	0	0	0	0	0	0
5.09902	7.74597	8.18535	8.42615	8.18535	8.42615	7.81025	6.78233	6.9282	8.48528	7.28011	7.07107	6.245	6.78233	7.07107	7.07107	7.07107	7.4162	8.06226	5.65685	6.63325	6.245	5.38516	7.07107	7.2111	5.83095	6.08276	5.91608	5.83095	6.32456	5.09902	4.58258	5.09902	5.2915	4.79583	3.4641	4.89898	3.60555	3.4641	2.82843	2.64575	1.73205	1	1	0	0	0	0	0	0
4.89898	7.81025	8.06226	8.66025	8.24621	7.14143	6.9282	7.87401	6.40312	7.07107	6.40312	7.2111	7.74597	6.7082	7.34847	7.2111	6.78233	6.40312	6.78233	6.63325	6	6.55744	6	4.69042	6.7082	6	7.34847	6.48074	6.245	5.65685	5.74456	5.65685	4.89898	4.58258	4.58258	3.60555	4.3589	3.60555	3.4641	2	2.23607	2.23607	0	0	0	0	0	0	0	0
4.3589	7.74597	7.61577	8	7.2111	6.63325	8	8.42615	7.48331	7.87401	7.48331	7.2111	7.34847	7	5.65685	7.61577	7.4162	6.55744	6	6.245	6.55744	7.14143	6.16441	5.83095	6.9282	6.08276	6.16441	5.91608	5.74456	5.91608	7.4162	5.09902	4.69042	4.89898	4.3589	4.3589	3.87298	3.74166	3.4641	2.64575	1.73205	1	1	0	1.73205	0	0	0	0	0
4.12311	7.28011	8.88819	7.34847	7.61577	7.34847	7.61577	7.34847	7.54983	7	6.16441	7.48331	6.85565	7.4162	8.06226	7.54983	6.48074	7.4162	7	6.32456	6	6.7082	6.32456	6.63325	5.09902	6.245	6	6.48074	6.245	6	5.2915	5.74456	5.91608	4.3589	4.89898	3.60555	3.31662	3.16228	2.44949	2.64575	2	1.41421	0	1.41421	1.41421	0	0	0	0	0
5.65685	8	8.12404	7.68115	8.77496	8.48528	7.61577	7.68115	7.81025	7.61577	6.9282	7.48331	6.40312	5.74456	7.34847	7.61577	6.55744	7.2111	6.9282	6	6.9282	5.83095	5.19615	5.65685	8.12404	6.85565	6.32456	5.47723	5.91608	4.58258	5.91608	5	4.79583	5.83095	5.56776	3.60555	3.31662	2.82843	2.64575	3.60555	1	2	1.41421	1	1	0	0	0	0	0
5.19615	7.68115	8.30662	8.7178	6.63325	6.48074	7.93725	7.68115	7.87401	7.48331	7.68115	7.07107	7.54983	6.48074	7.74597	7.68115	6.16441	6.85565	6.55744	6.85565	6.55744	6.32456	5.47723	6.9282	5.83095	7.4162	6.48074	6.63325	5.47723	5.91608	6.08276	5	5.09902	4.3589	5	4	3.87298	4.79583	3.16228	3	2.23607	1	1.41421	2	1	0	0	0	0	0
4.69042	7.54983	7.28011	8.06226	8.06226	7.4162	7.81025	7.2111	5.91608	7.54983	7.2111	7.48331	7.54983	6.245	7.81025	6.55744	6.78233	6.9282	6.9282	8.12404	6.40312	6.16441	6.16441	7	5.38516	6.7082	6.245	5.83095	5.47723	5.47723	5.2915	5.56776	5.38516	4.12311	4.24264	4.47214	3.31662	3.87298	3.4641	1.73205	2.64575	2.64575	1.73205	1.73205	0	0	0	0	0	0
3.87298	7.34847	8.3666	6.9282	7.68115	7.61577	8	7.14143	7.4162	7.61577	7.07107	7.68115	6.85565	7.48331	7.4162	6.85565	7.07107	6.40312	5.74456	6.63325	6.55744	6.55744	6.16441	7	6.9282	5.65685	6.9282	6.55744	5.47723	5.83095	5.74456	5.74456	5.2915	5	5.19615	3.60555	3.74166	3.60555	3.16228	3	1.73205	2.23607	1	2	1.41421	0	0	0	0	0
3.87298	7.4162	7.14143	8.24621	8.24621	7.48331	8.30662	7.54983	6.55744	7.34847	6.16441	7.68115	8.12404	6.32456	7	5.2915	7.28011	5.56776	6.85565	7.2111	7.34847	6.48074	6.08276	7	6.08276	5.74456	6.48074	6.32456	5.83095	6.55744	5.65685	5.74456	5.19615	5.83095	4.58258	4.24264	5.2915	2.82843	3.31662	2.23607	2.23607	1	1.41421	0	1.73205	0	0	0	0	0
5.09902	7.4162	7.87401	7.74597	8.83176	8.42615	8.42615	7.61577	8.12404	7.68115	6.48074	6.245	7	7.54983	7	6.16441	6.08276	7.2111	6.08276	6.85565	6.55744	7.07107	7.07107	6.08276	5.74456	5.91608	6.7082	6.32456	4.69042	5.56776	6.55744	5.83095	5	4.24264	5.09902	4	5.09902	3.74166	3.16228	4	1.41421	1.41421	1.73205	2	1.41421	0	0	0	0	0
5.2915	6.78233	7.07107	8.48528	8.12404	7.74597	6.32456	7.81025	6	6.55744	6.245	7.14143	7.2111	7.87401	7.2111	7.2111	6.55744	5.65685	6.40312	6.40312	6.85565	7.4162	6.245	5.83095	6.245	7.2111	7.07107	6.40312	6.40312	6	6.16441	5.38516	5.2915	4.12311	4.79583	3.74166	3.31662	3.87298	2.64575	1.73205	2	1.73205	1.73205	1	1	0	0	0	0	0
4.12311	7.68115	7.2111	6.9282	8.12404	6.55744	6.78233	6.48074	6.9282	7.54983	8.66025	8.18535	7.28011	6.85565	7.81025	6.40312	7.2111	6.40312	6.245	6.85565	6.55744	6.08276	6.63325	6.32456	5.83095	5.65685	6.08276	5.38516	5.09902	5.91608	5.2915	4.79583	5.83095	4.12311	5.09902	4.89898	3.87298	3.31662	3	3.16228	1.73205	1	1.41421	1	0	0	0	0	0	0
5.56776	8.24621	8.48528	6.245	7.07107	8.06226	7.2111	7.87401	7.93725	7.81025	6.85565	7.54983	7.28011	6	6.78233	6	6.85565	6.40312	6.40312	5	6.78233	7.14143	6.40312	7.34847	6.08276	6.245	5.2915	5.74456	6.08276	6.48074	5.56776	5.38516	5.38516	4.79583	4.47214	4	4.24264	4.3589	3.31662	2.82843	3.16228	2.64575	1	1.41421	1.41421	0	0	0	0	0
5.09902	7.68115	7	8.88819	8.06226	7.61577	7.87401	7.81025	7.4162	6.08276	7.4162	6.9282	7.87401	7.54983	8	8.06226	7.14143	7.81025	8	7.74597	6.40312	7.34847	6.85565	5.83095	7.14143	6.08276	5.56776	6.16441	6.16441	5.91608	5.83095	5.38516	5.83095	4.47214	4	4.24264	4.79583	4.12311	3.74166	2.23607	2	2.23607	1.73205	1.41421	1.41421	0	0	0	0	0
3.60555	7.28011	6.48074	6.48074	7.28011	8.06226	7.07107	7.48331	7.14143	7.54983	8.12404	8	7.34847	7	7.54983	5.2915	7.28011	5.74456	7.14143	8.12404	6.245	6.48074	7.28011	6.7082	5.91608	6.16441	6.7082	6.48074	5.2915	5.09902	4.69042	4.69042	5.2915	4.89898	4.47214	5.2915	4.24264	5.38516	3.16228	3	2.82843	1.73205	2	1.41421	1	0	0	0	0	0
3.4641	7.14143	6.32456	6.78233	8.12404	8.42615	7.28011	7.28011	7.14143	6.55744	8.3666	7.81025	7.68115	7	7.61577	7.93725	7.28011	6.08276	6.78233	5.91608	6.63325	6.78233	5.91608	6.85565	6.40312	6.48074	6.32456	5.83095	6.40312	6.16441	6.245	4.69042	5.2915	5.19615	5	4.12311	3.87298	4	3.87298	2.64575	2.64575	2	1.73205	1.73205	1.41421	0	0	0	0	0
5	7.2111	9.05539	7.68115	8	6.78233	7.81025	6.78233	8.12404	7.61577	6.63325	8.544	7	6.16441	7.68115	6.48074	6.85565	7	6.78233	6.48074	6.32456	6.32456	6.78233	7	6.85565	6.245	6.16441	7.07107	5.2915	5.56776	5.74456	5.83095	6.08276	5	5.47723	5	3.87298	3.60555	3.74166	3.31662	2.64575	1.41421	2.64575	1.73205	1.73205	0	0	0	0	0
5.09902	7	8	7.93725	9.05539	8.12404	8.24621	6.7082	7.81025	7.14143	8.12404	7.2111	6.9282	6.55744	8	6.48074	7.07107	7.93725	6.85565	6.48074	6.245	6.7082	5	6.48074	6	5.38516	7.2111	6.63325	5.83095	5.19615	6.32456	4.89898	4.79583	4.79583	5.2915	3.4641	4.24264	4.24264	4	2.82843	2.82843	1	2	1	0	0	0	0	0	0
4.89898	6.7082	7.93725	7.48331	7.74597	8.7178	8.77496	7.54983	7.54983	6.9282	7.4162	8.66025	8.3666	7.2111	8.30662	6.245	6.55744	6.16441	6.78233	6.55744	7	7.2111	5.74456	7.74597	6.78233	6.16441	6.245	6.08276	6.48074	6.63325	4.79583	5	4.79583	4.79583	5.19615	5	3.4641	3.74166	2.82843	1.41421	2.23607	2	1.41421	1	1.41421	0	0	0	0	0
4.79583	7.2111	10.0995	7.28011	7.87401	9	6.85565	7.28011	7.28011	6.7082	7.54983	7.81025	7.2111	7.68115	8	6.85565	6.85565	7.07107	7.87401	6.16441	6.7082	6.7082	7	6.7082	6.7082	6.16441	6.32456	5.83095	6.08276	4.79583	5.2915	6.32456	6	5.83095	4.47214	4	3.16228	4.24264	4	2.82843	1.41421	1.73205	1.41421	2	2	0	0	0	0	0
3.4641	7.68115	7.2111	7.93725	8.7178	7.28011	7.74597	7.28011	7.61577	7.07107	7.2111	7.14143	6.85565	7.61577	8.12404	7.48331	6.63325	6.48074	6.85565	7.28011	6.48074	6.78233	6.7082	6.32456	6.16441	6.40312	6.16441	5.91608	5.56776	5.74456	5.65685	6	5	5.2915	5	4.79583	4	4.47214	3.4641	3.4641	2.44949	2.23607	1.41421	2.23607	1.73205	0	0	0	0	0
4.24264	7.4162	7.4162	9.48683	8.42615	8.60233	7.74597	7.07107	8.06226	7.87401	7.34847	8.60233	7.61577	7.48331	8.12404	7.54983	7.4162	6.85565	6.78233	7.54983	7.28011	7.61577	6.63325	6	6.16441	6.63325	6.48074	6.16441	6.78233	5.91608	5.65685	6.245	5	5.83095	5.65685	5.09902	3.4641	3.74166	3.60555	3	2.23607	2.64575	2	1.41421	1.41421	0	0	0	0	0
4.24264	7.93725	7.93725	7.61577	7.34847	8.544	6.40312	6.7082	7.34847	8.66025	7.14143	6.7082	5.47723	6.245	6.9282	7.28011	6.78233	6.55744	6.85565	6.7082	6.63325	7.28011	6.63325	6	6.16441	5.19615	6.9282	6.32456	6.78233	5.56776	5.38516	6.08276	6.32456	4.58258	5.19615	5.2915	3.87298	3.87298	4	3	2	2	2.64575	1.73205	2.64575	0	0	0	0	0
4.12311	8.24621	7.54983	7.4162	8.7178	7.07107	8.30662	6.55744	7.28011	7.68115	7.93725	7.68115	7.68115	6.63325	8.18535	8	6	5.38516	7.07107	7.34847	6.85565	5.65685	6.245	6.32456	6.245	5.91608	5.56776	5.91608	6	6.245	5.83095	5.83095	5.74456	4.89898	5	4	4.24264	4.69042	3	3.60555	2.82843	2.23607	2.23607	1.73205	2	0	0	0	0	0
4	6.63325	7.68115	7.61577	7.28011	9.32738	8	7	7.61577	6.40312	6.48074	7.68115	6.9282	7.28011	6.85565	7.2111	7.81025	7.4162	6.7082	6.78233	7.28011	7	6.78233	5.74456	7.14143	6.32456	6.40312	6.32456	6.55744	7	5.91608	5.2915	5.09902	5.2915	4.24264	5.38516	3.31662	4.12311	3.4641	2.44949	3.4641	1.41421	1.73205	1.41421	1.41421	0	0	0	0	0
4.47214	6.9282	8.48528	8.06226	7.87401	7.48331	8.48528	7.14143	7.61577	7.4162	7.61577	7.61577	8.60233	8.544	6.9282	7.14143	7.14143	6.9282	7.28011	8	6	6.245	7.2111	6.85565	6.55744	6.16441	6.40312	6.16441	5.65685	6.48074	4.58258	6	6.08276	5.19615	6.16441	4.79583	4.3589	5	3.87298	3.60555	2.44949	2	1	2	1.73205	0	0	0	0	0
4.69042	7.07107	7.48331	8.7178	8.544	8.66025	7.34847	8.66025	6.9282	7.28011	6.9282	8	7.07107	6.85565	7.34847	8.06226	7.07107	7.2111	6.7082	6.55744	5.91608	5.74456	6.48074	5.74456	7.68115	5.2915	6.08276	7.07107	6.78233	6.78233	5.91608	5.91608	4.69042	4.3589	4.12311	4.3589	3.60555	4.69042	3.87298	2.44949	2.44949	2.44949	0	2.23607	1.41421	0	0	0	0	0
4.47214	6.9282	7.28011	9.59166	7.34847	7.93725	6.55744	7.48331	5.47723	7.74597	7.81025	7.07107	7.74597	7.81025	7.54983	7.68115	6.78233	7.68115	7.2111	6.78233	7.34847	6.85565	6.55744	5.91608	6.08276	6.48074	5.47723	5.47723	5.65685	5.65685	6.16441	6.16441	5.38516	5.38516	4	4.24264	3.31662	4.47214	3.74166	2.82843	2.44949	2.82843	3	2	1.73205	0	0	0	0	0
4.24264	7.14143	9	8.42615	8.3666	8.12404	6.245	9	8.06226	6.78233	8.12404	6.16441	6.78233	6.9282	6.40312	7	6.7082	7.93725	6.7082	6.16441	5.65685	7.2111	5.19615	6.48074	6.32456	5.2915	6.78233	6.55744	7.54983	5.74456	5.83095	6.16441	5.83095	5.65685	5.2915	4.58258	4.69042	4.47214	3.4641	2.82843	3.31662	0	2	2.44949	2	0	0	0	0	0
4.12311	7.14143	8.12404	8.88819	9.64365	8.48528	7.93725	7.07107	7.68115	6.48074	7.2111	6.7082	6.7082	7.48331	7.61577	6.16441	6.85565	6.63325	7.14143	6.16441	6.85565	6.40312	6.32456	6.08276	7.28011	5.38516	6.32456	6.08276	6.245	6.40312	5.91608	4.47214	5.2915	5.2915	3.4641	4.58258	4	4.24264	3.4641	2.82843	1.41421	2.44949	1.73205	1	1	0	0	0	0	0
4	7.07107	8.30662	7.68115	7.34847	7.68115	8.83176	6.9282	6.16441	7.14143	7.87401	7.54983	7.4162	6.63325	8.06226	6.78233	7.2111	7.2111	6.16441	6	7	6.85565	6.32456	6	6	6.7082	6.55744	6.78233	5.65685	6.48074	5.65685	5.2915	5.09902	4.89898	4.12311	4.47214	4	3.74166	3.16228	2.44949	2.23607	1.41421	1	2.64575	1.73205	0	0	0	0	0
3.31662	6.78233	7.61577	8.06226	8.30662	7.93725	8.06226	7.48331	7.54983	7.4162	7.07107	7.28011	7.4162	6.85565	8.24621	7.48331	7.4162	5.83095	6.08276	7.48331	7.34847	6.63325	6.245	7.14143	5.74456	6.85565	6.16441	6.16441	6.78233	6.245	5.91608	5.74456	5.09902	4.89898	4.3589	4.12311	4.24264	4.12311	3.31662	3.16228	2.82843	1.73205	1.73205	1.41421	1.41421	0	0	0	0	0
5.09902	6.9282	7.74597	7.28011	7.87401	7.07107	8.66025	6.85565	8	7.87401	6.85565	8.12404	7.4162	7.28011	7.93725	6.78233	7.07107	6.85565	6.7082	7	6.08276	7.07107	6.9282	6.08276	7.14143	6.55744	6.85565	6.55744	6.32456	4.69042	5.19615	5.56776	4.47214	5.19615	5	4.24264	3.4641	3.60555	2.82843	2.82843	3	1.41421	1	1.41421	1	0	0	0	0	0
4.47214	8.06226	7.87401	8.12404	8.3666	7.81025	7.93725	7.61577	7.48331	7.81025	7.28011	7.81025	7.2111	6.40312	7.68115	7	7.93725	6.32456	6.55744	6.48074	6.9282	7.48331	5.91608	6	7.93725	5.83095	5.91608	6.08276	6.9282	6.40312	6.245	5.38516	5.09902	5	4.89898	4.24264	3	4.12311	2.64575	3.16228	2.82843	1	1.73205	1.41421	1	0	0	0	0	0
4.58258	8.544	7.54983	9.11043	8.42615	6.9282	7.4162	6.08276	8.12404	7.68115	7.34847	7.07107	7.28011	7.87401	8	6.7082	6.48074	6.9282	6.32456	7.2111	6	6.40312	6.63325	5.91608	6.48074	6.55744	6.78233	6.63325	4.47214	6.40312	4.89898	5.38516	5.91608	5.74456	4.3589	4.12311	4.12311	3.74166	3.60555	1.73205	1.41421	1.73205	2	1.73205	1	0	0	0	0	0
4.47214	7.61577	9.16515	7.87401	7.87401	7.74597	6.55744	7.54983	7.28011	7.14143	7.34847	6.7082	8.18535	8.24621	7.4162	7.87401	6	7.34847	7.48331	5.74456	6.63325	6.16441	6	6.7082	6.48074	5.09902	7	7.28011	6.78233	6.48074	5.2915	4.79583	4.89898	5.19615	4.79583	5.19615	4.24264	4.12311	2.82843	3.60555	2.44949	2	2.23607	1	2	0	0	0	0	0
4.3589	7.2111	8.06226	7.74597	8.66025	6.85565	7.2111	7.28011	7.54983	7.28011	6.78233	7.28011	6.32456	7.14143	8.24621	7.34847	7.14143	6.63325	6.7082	6.32456	7.2111	7.2111	6.48074	6.40312	6.08276	5.56776	7.4162	6.48074	6.40312	4.47214	5.47723	6.32456	5.2915	5.38516	5.83095	4.12311	4.3589	3.60555	3	2.82843	1.73205	2.44949	2	1.41421	1.41421	0	0	0	0	0
3.74166	6.78233	8	8.48528	8.18535	8.06226	7.87401	6.78233	6.55744	8	6.85565	7.87401	7.4162	6.63325	7.2111	6.08276	7.28011	7.14143	7.54983	7	6.78233	6.85565	5.83095	7.07107	6.16441	6.08276	5.91608	7	6.16441	6.16441	6.48074	5.47723	4.58258	5.65685	3.74166	4.58258	3.4641	4.12311	3.60555	2	2	1.41421	0	1	0	0	0	0	0	0
4.12311	8.42615	8.06226	7.68115	7.2111	8	7.54983	7.14143	7.14143	7.68115	7.61577	6.63325	7.28011	8	6.55744	7.4162	7	6.63325	7	6.85565	6.9282	6	6.78233	7.07107	7.28011	6.32456	6.85565	6.245	6.08276	5.2915	5.19615	6.55744	5.2915	4.3589	6	3.4641	4.3589	5	3.4641	2.44949	2.64575	1.73205	2	1	1.73205	0	0	0	0	0
5.47723	7.34847	7.81025	7.48331	7.61577	8.24621	7.68115	6.7082	6.48074	7.74597	7.07107	7.28011	7.93725	7.68115	7.48331	7.48331	6.9282	7.28011	7	6.85565	5.91608	7.4162	6.16441	6.85565	6.08276	6.16441	6.16441	6	6	5.65685	6.78233	4.69042	4.79583	4.69042	4.89898	5	3.60555	4	3	2.64575	2.23607	2	1	1	1.73205	0	0	0	0	0
3.60555	7.93725	7.48331	8.48528	8.06226	7.4162	8.24621	5.91608	7.93725	7.54983	7.54983	8.12404	7.61577	7.81025	7.2111	7	6.32456	6.78233	6.32456	6.85565	6.9282	6.55744	7.2111	7.2111	6.63325	5.65685	6.85565	5.83095	5.91608	6.40312	5.65685	5.65685	5.74456	4.89898	4.3589	4.79583	4.47214	3.74166	2.23607	2	1.41421	2	1.73205	1.41421	1.41421	0	0	0	0	0
4.58258	6.40312	8.544	8.06226	8.66025	8.48528	8.06226	7.14143	6.9282	8.12404	7.2111	7	7.54983	6.32456	7.34847	6.55744	6.85565	6.48074	7.61577	7.54983	6.78233	6.40312	7.2111	7.07107	5.74456	6.08276	6.78233	6.16441	6.40312	5.47723	6.55744	4.79583	5.74456	4.58258	4.58258	5.2915	4	4	2.82843	2.64575	2.64575	2	0	1.41421	1	0	0	0	0	0
5.19615	8.24621	7.93725	8.18535	8.88819	8.77496	8	7.54983	8.83176	7.28011	8.24621	7.4162	7	7.4162	8.06226	7.48331	6.55744	6.9282	6.9282	6.78233	6	6.85565	6	6.55744	5.65685	6.55744	6.78233	5.91608	6.55744	6	5.38516	5.83095	5.19615	4.3589	4.47214	4.12311	4.12311	4.12311	3.87298	2.82843	1.41421	1.41421	0	2	0	0	0	0	0	0
4.69042	8	8.30662	7.87401	8.66025	8.24621	7.2111	7.14143	7	8.06226	7.54983	6.55744	6.85565	7.61577	7.28011	7.07107	7.28011	6.7082	7.2111	6.08276	7.48331	7.28011	7.28011	6.7082	6.16441	7.48331	6.63325	5.83095	6.40312	6.245	5.2915	5.09902	5.83095	4.89898	5.47723	4.58258	3.74166	3.16228	3.4641	3.74166	2.44949	1.41421	1	1.73205	1	0	0	0	0	0
4.47214	7.54983	8.42615	8.30662	7.68115	7.28011	7.14143	7.68115	6.16441	7	8.12404	8.18535	7.28011	7.68115	7.87401	6.16441	7.14143	7.14143	5.74456	6.40312	6.40312	6	5.74456	6.08276	7.28011	5.83095	6.55744	5.91608	5.65685	6.32456	5.38516	5.38516	4.89898	5.19615	4.12311	4.79583	3.60555	4.24264	2.82843	2.82843	2	1.41421	2	1	2	0	0	0	0	0
5	7.4162	7.81025	7.87401	8.42615	7.81025	8	7.54983	7.4162	7.14143	7.28011	7.34847	7	7.74597	7.81025	5.83095	7.34847	5.91608	6.32456	6.245	6.7082	6.55744	6.85565	6.78233	6.16441	7	6.40312	6	6.55744	6.32456	6.78233	6.55744	5.09902	4.3589	5.65685	3.31662	4.24264	4.79583	4.24264	2	2.82843	1.73205	1	0	1.73205	0	0	0	0	0
4.69042	6.9282	8.06226	7.4162	8.60233	7.4162	6.48074	6.7082	7.74597	7.28011	7.48331	7.61577	7.34847	7.54983	7.34847	6.245	6.245	5.74456	6.85565	6.40312	6.78233	6.78233	7	6.32456	6.7082	5.65685	7.34847	5.47723	5.65685	5.74456	5.19615	5.65685	5.47723	4.3589	4.79583	4.3589	3.87298	3	2.82843	3.4641	2	1	2	1.41421	2	0	0	0	0	0
5.2915	7.81025	8.60233	7.28011	7.74597	7.87401	6.9282	7.07107	7.87401	7.14143	6.7082	7.68115	7.14143	7.14143	7.07107	7.4162	6.85565	7	7.4162	6.40312	6.55744	6.78233	6.08276	6.78233	6.08276	6.32456	5.91608	6.78233	5.2915	4.89898	5.65685	5.65685	6	5.09902	4.58258	4.79583	4.24264	4.12311	3.74166	2.82843	2.82843	2.44949	2	2	1.73205	0	0	0	0	0
4.89898	8.06226	7	7.2111	8.544	8.88819	7.34847	7.93725	7.48331	6.63325	7.48331	7.28011	6.40312	7.61577	7.34847	7	6.63325	5.91608	6.7082	6.48074	6.48074	5.74456	7.28011	6.55744	7.2111	6.08276	6.7082	6	6.7082	6.32456	6.32456	5.47723	5.19615	5	5	4.69042	4.47214	4.24264	3.16228	2.23607	2.23607	2	1.41421	1	1	0	0	0	0	0
4.79583	7.4162	7.14143	7	7.61577	8.42615	7.93725	8.24621	7.54983	7.87401	7.68115	7.48331	7.07107	7.2111	7.68115	7.2111	6.7082	7.2111	7.14143	6.85565	6.7082	6.08276	6.7082	6.55744	6.32456	6.55744	6.245	6.78233	5.09902	6.32456	5.47723	4.79583	5.2915	4.69042	4.79583	4.69042	3.4641	4.3589	3.16228	2.82843	2.44949	2.44949	1.41421	1	0	0	0	0	0	0
5.19615	6.85565	7.81025	8.77496	7.81025	8.06226	8.42615	7.28011	7.54983	7.07107	6.9282	7.54983	7.28011	5.56776	8.06226	6.78233	4.89898	7.14143	6.48074	6.55744	6.245	5.83095	6.7082	6.9282	6	6.08276	5.83095	6.55744	5.47723	5.38516	5.47723	5.56776	5.38516	4.79583	4.89898	4.24264	3.4641	4	3.4641	3	3	1.41421	1	1	1	0	0	0	0	0
3.87298	7.48331	6.48074	8.42615	7.4162	7.61577	8.42615	7.28011	6.7082	7.54983	8.06226	7.34847	7	6.63325	6.9282	6.55744	6.40312	6.78233	7.48331	7.07107	6.7082	6.85565	6.32456	6.32456	6.16441	6.32456	6.08276	5.38516	5.38516	5.56776	5.2915	5.74456	4.89898	5.56776	5.47723	4.3589	4.24264	4.12311	2.82843	3.16228	2.44949	2	1.73205	1.41421	1.41421	0	0	0	0	0
3.74166	6.7082	7.93725	7.93725	8.18535	7.93725	7.68115	7.48331	7.81025	7.28011	8.24621	7.61577	7.07107	7.2111	7.14143	6.7082	6.08276	6.7082	7.28011	7.14143	7.2111	6.16441	6.48074	6.32456	6.245	6.48074	6.08276	6.16441	6.08276	5.47723	6	5.09902	4.79583	5	4.3589	4.3589	4.69042	4.24264	4	3	2	1	1.73205	1.73205	2.64575	0	0	0	0	0
4.12311	7.28011	7.28011	8.3666	8.48528	7.74597	7.07107	7.34847	7.14143	7.61577	7.2111	8.83176	6.78233	7.87401	7.68115	7.14143	6.9282	6	6.40312	7.14143	7.28011	6.48074	6.48074	6.245	6	5.83095	6.55744	6.32456	6.08276	6.32456	4.58258	5.19615	5.19615	5.65685	5.09902	4.3589	3.87298	4.24264	3.74166	2.64575	2.23607	1	1.41421	2	1.41421	0	0	0	0	0
5.74456	7	8.3666	8.3666	9.05539	7.87401	8.30662	6.7082	7.74597	7	7.54983	6.40312	8.544	6.7082	6.85565	7.74597	7.2111	6.63325	6.08276	7.2111	6.48074	6	6.32456	6.63325	6.16441	5.74456	6.40312	6.16441	5.65685	6	5.65685	4.69042	5.19615	3.87298	5.2915	4.12311	3.74166	4.47214	3.4641	2.64575	2.44949	2.23607	1.41421	1	1.73205	0	0	0	0	0
4.12311	6.08276	7.74597	7.93725	8.42615	8.18535	7.4162	7.07107	7.28011	7.14143	7.14143	7.87401	5.83095	7.07107	6.245	6.7082	6.55744	7.61577	6.16441	6.55744	6.78233	6.7082	6.78233	6.08276	6.78233	6.55744	6.32456	5.47723	6.40312	5.38516	5.65685	6.48074	5.56776	4.89898	4.12311	3.74166	4	3.4641	3.16228	2.23607	2	2	1.41421	1.41421	1.41421	0	0	0	0	0
4.89898	7.2111	8.12404	9.11043	8.42615	7.68115	6.48074	7.81025	6.9282	7.87401	7.28011	7.34847	7.07107	6.40312	7.14143	8	6.9282	7.68115	6.7082	7.54983	6.55744	7.4162	6.40312	6.9282	7.07107	6.08276	6.16441	6.63325	6.40312	5.65685	6.48074	5.38516	5.19615	5.56776	5	4.24264	4.24264	3.74166	2.23607	2.64575	2.44949	1.41421	1.41421	1	0	0	0	0	0	0
4.69042	7.34847	8.18535	8	7.68115	7.07107	7.48331	6.9282	6.7082	7.28011	8.18535	7.34847	7.61577	7	7.14143	8.06226	7.2111	7.34847	7.28011	7	5.91608	7.07107	6.08276	6.48074	6.48074	6.245	7.34847	6.9282	7	5.74456	5.83095	5.56776	6.40312	5.19615	4.12311	3.4641	3.16228	4	2.64575	2.82843	2.23607	1.41421	1.73205	1.41421	1.41421	0	0	0	0	0
4.47214	8.24621	7.61577	8.12404	6.78233	8.30662	7.93725	7.61577	7.74597	8.18535	6.85565	7.28011	8.12404	6.08276	7.93725	7.14143	6.7082	7.14143	6.48074	7.14143	7.2111	7.2111	7	6.78233	5.83095	5.74456	6.7082	6.40312	5.09902	6.32456	5.83095	4.69042	5.2915	4.58258	4.12311	4.12311	4.12311	4.24264	3	2.23607	2.23607	2	1	1.41421	2	0	0	0	0	0
4.69042	7.07107	7.87401	7.28011	8.06226	6.9282	7.2111	7.2111	7.61577	7	6.32456	8.77496	8.42615	7.54983	7.2111	7	6.245	7.34847	6.63325	6.9282	6.48074	6	6.7082	6.48074	7.07107	6.48074	5.91608	6.9282	5.91608	5.47723	5.09902	5.56776	5.09902	5.09902	5.2915	4.79583	3.87298	3.31662	3.4641	2	1.73205	2.82843	1.73205	2.23607	2	0	0	0	0	0
3.87298	7.34847	8.42615	8.18535	7.4162	7.81025	7.54983	8.24621	8.06226	7.4162	6.32456	7.87401	6.9282	7.34847	7.61577	6.55744	6.40312	6.63325	6.32456	6.63325	6.16441	7.14143	5.74456	6	6.85565	6.08276	6.08276	6.245	6.245	5.38516	5.65685	5.38516	5.47723	4.89898	5.09902	4.69042	4.69042	4.12311	4.12311	2.23607	2.44949	2	1.73205	1.41421	2	0	0	0	0	0
4.69042	7.28011	8.24621	8.12404	7.61577	8.60233	6.63325	7.87401	6.32456	7.07107	8	7.61577	6.63325	6.85565	7.54983	7	6.78233	6.78233	6.9282	6.55744	7.34847	6.63325	6.7082	6.40312	6.32456	5.91608	6.245	6.55744	6	6	4.58258	5.83095	5.47723	5.65685	5.38516	5.09902	4.47214	4.3589	2.64575	3.87298	2.23607	2	1.73205	1.73205	1	0	0	0	0	0
5	7.93725	7.61577	7.07107	8.18535	8.24621	7	7.07107	7.81025	7.14143	7.74597	7.93725	6.32456	6.48074	7	7.14143	6.08276	5.83095	6.63325	7.4162	6.08276	6.48074	5.56776	6.48074	5.83095	5.38516	6	6.245	5	6.16441	5.47723	5.56776	5.91608	4.89898	5.65685	4.24264	4.12311	3.87298	4.79583	3	2.23607	1	1	1.41421	1	0	0	0	0	0
5.56776	7.2111	7.61577	8.30662	7.93725	8.12404	8.12404	8.12404	7.34847	6.48074	7.54983	8.42615	7.14143	7.54983	7.61577	7.68115	8.12404	7	7.2111	5.56776	5.91608	6.245	7	6.63325	6.32456	5.65685	6.85565	6.7082	6.48074	5.09902	6	5.91608	4.12311	4.58258	4.89898	4.24264	4.24264	4.24264	3.16228	2.44949	2.82843	1.41421	1.41421	1.41421	0	0	0	0	0	0
4.79583	7.2111	7.87401	7	8.18535	8.3666	7	7.14143	7.81025	7.07107	7.34847	7.34847	7	7.34847	6.78233	7.14143	6.55744	6.48074	6.9282	6.9282	5.91608	7	6.55744	6.40312	6.85565	6.16441	6.63325	5.2915	5.47723	5.38516	5.09902	6.08276	5.38516	4.89898	5.47723	4.89898	4.24264	4.47214	2.64575	2.82843	2.23607	2	1.73205	1	1	0	0	0	0	0
3.74166	7	7.34847	7.61577	7.87401	8.48528	7.48331	7.14143	7.74597	7.2111	7.2111	7.4162	6.78233	6.63325	6.48074	6.48074	7.61577	7.07107	5.91608	5.83095	7	6	5.83095	5.47723	6.85565	6.245	6.245	7.34847	4.79583	5.91608	6.40312	4	5.09902	4.89898	5.74456	4.24264	3.4641	4	3.60555	2	2.23607	2.23607	2.23607	2	1.41421	0	0	0	0	0
4.69042	6.78233	7.68115	7.87401	7.2111	8.66025	8.24621	6.63325	7.07107	7.61577	8.12404	7.48331	7.07107	6.9282	6.85565	7	7.54983	6.40312	6.55744	7.54983	7	7.2111	6.08276	5.74456	6.7082	5.56776	6	5.2915	6.32456	5.2915	5.56776	5.83095	5.47723	4.47214	4.12311	4.24264	4.12311	3.31662	3.16228	1.73205	2.23607	1.41421	1.73205	0	2	0	0	0	0	0
4.47214	7.2111	8.3666	8.7178	8.48528	8.544	7.14143	7.74597	8	7.2111	7.14143	6.9282	7.2111	6.245	7.54983	7.14143	7.2111	6.7082	6.245	7.4162	6.63325	6.32456	6.63325	5.83095	7.07107	5.74456	6.78233	5.65685	5.91608	5.47723	5.91608	5.56776	5.56776	4.58258	4.89898	4.47214	4.47214	4	4.12311	2.82843	2	1.41421	1.73205	1.41421	0	0	0	0	0	0
4.3589	7.61577	7.54983	8.42615	7.87401	7.54983	6.85565	6.7082	7.61577	6.85565	7.2111	8.06226	8.12404	6.08276	7.28011	7.61577	5.38516	6.7082	7.48331	6.48074	5.2915	6.55744	7.14143	5.65685	7.34847	5.56776	5.65685	5.2915	6.08276	5.19615	6	6.245	4.89898	4.79583	5.38516	3.87298	4	4	3.31662	2.44949	2.64575	1.41421	1	1	1.73205	0	0	0	0	0
4.24264	7.61577	7.93725	8.94427	7	8.18535	8.77496	7.2111	7.61577	7.28011	7.14143	7.74597	6.245	7.87401	7.2111	7.14143	6.7082	7.34847	7.07107	6.63325	6.63325	6.48074	5.2915	6.245	6.7082	6.48074	5.83095	6.48074	6.16441	5.19615	5.38516	5.74456	5	4.24264	5.38516	3.4641	3.31662	4	3.60555	2.44949	2.64575	1	1.41421	0	1.73205	0	0	0	0	0
4	7.4162	7.54983	7.93725	7.81025	7.68115	6.48074	7.74597	7.4162	7.68115	6.85565	8.06226	6.7082	6.40312	7.54983	6.7082	7.14143	6.32456	6.48074	6.85565	7.34847	6.40312	5.91608	6.16441	7.48331	6.9282	6.7082	5.83095	5.91608	5.56776	6.48074	5.74456	6	5.74456	4.3589	4	3.16228	4.12311	3.4641	2.82843	3	1.73205	1.41421	1.41421	1.41421	0	0	0	0	0
4.58258	7.93725	8.30662	7.93725	8.83176	6.85565	7.48331	8.48528	7.34847	6.7082	6.55744	7.68115	7.14143	7.61577	6.85565	7.2111	6.9282	6.63325	6.63325	6.48074	6.245	7.2111	6.245	7.2111	6.63325	5.47723	5.56776	6	6.245	5.65685	5.47723	5.56776	5.19615	4	5.19615	4	4.12311	4.3589	3.4641	2.23607	2.23607	2.23607	2.44949	1.73205	1.73205	0	0	0	0	0
4.69042	7.2111	8.3666	8.60233	7.81025	8.06226	7.54983	7.28011	7.54983	7.54983	6.7082	6.63325	6.85565	6.40312	6.63325	7.14143	6.9282	7.2111	6.63325	7.54983	7.81025	6.245	6	6.7082	6	5.2915	6.16441	5.83095	6.48074	6.32456	5.38516	4.89898	4.89898	4.79583	4.89898	4.12311	4.12311	4	3.31662	2.64575	2	1	1	1.73205	1.73205	0	0	0	0	0
4.3589	7.74597	7.93725	7.61577	7.74597	8	8.48528	8.12404	7.14143	7.14143	7.34847	7.2111	6.63325	6.78233	6.7082	7.54983	6.48074	6.40312	6.63325	6.32456	5.91608	7.07107	5.56776	6.16441	7.14143	6.40312	6.40312	5.74456	6.7082	6.55744	6.08276	5.2915	5.2915	5.2915	5.2915	4.24264	3.87298	4.12311	3.60555	2.82843	2.64575	2	2.64575	1.41421	1	0	0	0	0	0
3.60555	6.7082	7.74597	7.14143	7.81025	7.81025	6.55744	7.74597	7.93725	8.18535	8.48528	6.85565	7.14143	6.63325	8	6.40312	6.85565	6	7.28011	5.65685	7.68115	7.61577	7.14143	5.65685	6.85565	5.19615	5.56776	5.83095	6.7082	5.2915	6.48074	4.69042	6.08276	4.58258	4.79583	4.58258	4.58258	3.4641	3	3.16228	2.64575	1.73205	0	1	1	0	0	0	0	0
2.44949	5.38516	6.32456	6.7082	6.245	6.08276	6.40312	5.2915	6.48074	6.40312	7.2111	6.32456	6.245	6.55744	7.87401	7.2111	6.55744	6.48074	7.2111	6.7082	6.32456	5.47723	5.74456	5.91608	4.89898	5.74456	6.40312	5.2915	4.89898	4.58258	5.38516	5.65685	5.56776	4.69042	4.69042	4.47214	4.24264	2.82843	2.64575	2.44949	0	2.23607	1	0	0	0	0	0	0	0
2.44949	5.19615	5.2915	6.55744	7.28011	5.47723	5.19615	6.32456	5.56776	5.38516	5.2915	6.245	6	6.245	5.19615	6.9282	5.2915	4.89898	6.85565	5.38516	4.47214	5.2915	4.89898	4.89898	5.47723	5.56776	4.79583	5.2915	4.69042	5.47723	4.69042	3.87298	4.58258	4.69042	4.47214	4.24264	3.60555	2.82843	2.23607	1.41421	2	0	1	1	0	0	0	0	0	0
2.23607	3.87298	3.31662	4.79583	4	5.56776	5.19615	3.87298	5.38516	4.58258	5.09902	4.69042	5.19615	4.69042	5	4.79583	4.79583	4.79583	4.89898	4.58258	4.79583	5	5.09902	4.47214	3.87298	4.3589	3.87298	4.3589	3.74166	4.47214	4.79583	4.89898	4	4	3.60555	3.31662	3.4641	3	1.41421	3	2	1.41421	0	0	1.41421	0	0	0	0	0
0	1.41421	2.64575	3.16228	3.16228	4	2.23607	3	3.60555	1.73205	1.73205	3.16228	3	3	1.73205	3.60555	3	3	2.64575	2.82843	3.31662	2.82843	3.60555	2.23607	3.60555	2.23607	2.64575	2.64575	2.82843	2	2	1.41421	3	3	1.41421	2.82843	1.41421	1.41421	1	1.73205	1	0	0	0	0	0	0	0	0	0
[truncated: 251 more columns]

## Sheet: Fig. 2(d)
	The numbers in each matrix element represent the square root of the number of counts
	The horizontal axis is the KERODII in eV
	The vertical axis if the angle θODII,DI in degrees
0	0	0	0	0	0	0	0	0	0	0	0	0	0	0	0	0	0	0	0	0	0	0	0	0	0	0	0	0	0	0	0	0	0	0	0	0	0	0	0	0	0	0	0	0	0	0	0	0	0
0	0	0	0	0	0	0	0	0	0	0	0	0	0	0	0	0	0	0	0	0	0	0	0	0	0	0	0	0	0	0	0	0	0	0	0	0	0	0	0	0	0	0	0	0	0	0	0	0	0
0	0	0	0	0	0	0	0	0	0	0	0	0	0	0	0	0	0	0	0	0	0	0	0	0	0	0	0	0	0	0	0	0	0	0	0	0	0	0	0	0	0	0	0	0	0	0	0	0	0
0	0	0	0	0	0	0	0	0	0	0	0	0	0	1	0	0	0	0	0	0	0	0	0	0	0	0	0	0	0	0	0	0	0	0	0	0	0	0	0	0	0	0	0	0	0	0	0	0	0
0	0	0	0	0	0	0	0	0	0	0	0	0	0	0	0	0	0	0	0	0	0	0	0	0	0	0	0	0	0	0	0	0	0	0	0	0	0	0	0	0	0	0	0	0	0	0	0	0	0
0	0	0	0	0	0	0	0	0	0	0	0	0	0	0	0	0	0	0	0	0	0	0	0	0	0	0	0	0	0	0	0	0	0	0	0	0	0	0	0	0	0	0	0	0	0	0	0	0	0
0	0	0	0	0	0	0	0	0	0	0	0	0	0	0	0	0	0	0	0	0	0	0	0	0	0	0	0	0	0	0	0	0	0	0	0	0	0	0	1.41421	0	0	0	0	0	0	0	0	0	0
0	0	0	0	0	0	0	0	0	0	0	0	0	0	0	0	0	0	0	0	0	0	0	0	0	0	0	0	0	0	0	0	0	0	0	0	0	0	0	0	0	0	0	0	0	0	0	0	0	0
0	0	0	0	0	0	0	0	0	0	1.41421	0	0	0	0	0	0	0	0	0	0	0	0	0	0	0	0	0	0	0	0	0	0	0	0	0	0	0	0	0	0	0	0	0	0	0	0	0	0	0
0	0	0	0	0	0	0	0	0	0	0	0	0	0	0	0	0	0	0	0	0	0	0	0	0	0	0	0	0	0	0	0	0	0	0	0	0	0	0	0	0	0	0	0	0	0	0	0	0	0
0	0	0	0	0	0	0	0	0	0	0	0	0	0	0	0	0	0	0	0	0	0	0	0	0	0	0	0	0	0	0	0	0	0	0	0	0	0	0	0	0	0	0	0	0	0	0	0	0	0
0	0	0	0	0	0	0	0	0	0	0	1	0	0	0	0	0	1	0	0	0	0	0	0	0	0	0	0	0	0	0	0	0	1	0	0	0	0	1	0	0	0	0	0	0	0	0	0	0	0
0	0	0	0	0	0	0	0	0	0	0	0	0	0	0	0	0	0	0	0	0	0	0	0	0	0	0	0	0	0	0	0	0	0	0	0	1	0	0	0	0	0	0	0	0	0	0	0	0	0
0	0	0	0	0	0	0	0	0	0	0	0	0	0	0	0	0	0	0	0	0	0	0	0	0	0	0	0	0	0	0	0	0	0	0	0	1	0	0	0	0	0	0	0	0	0	0	0	0	0
0	0	0	0	0	0	0	0	0	0	0	0	0	0	0	0	0	0	0	0	0	0	0	0	0	0	0	0	0	0	0	0	0	0	0	0	0	0	0	0	0	0	0	0	0	0	0	0	0	0
0	0	0	0	0	0	0	0	0	0	0	0	0	0	0	0	0	0	0	0	0	0	0	0	0	0	0	0	1.41421	0	0	0	0	0	0	0	0	0	0	0	1	0	1.41421	1	0	0	0	0	0	0
0	0	0	0	1.41421	0	0	0	0	0	0	0	0	0	0	1.41421	0	0	0	0	0	0	0	0	0	0	0	0	0	0	0	0	1	0	0	0	0	1	0	0	0	0	0	1	0	0	1	0	0	0
0	0	0	0	1	0	0	0	0	0	0	0	0	0	0	0	0	0	0	0	0	0	0	0	0	0	0	0	0	0	0	0	0	0	0	0	0	0	0	0	0	0	0	0	0	0	0	0	0	0
0	0	0	0	0	0	0	0	0	0	0	0	0	0	0	0	0	1	0	0	0	0	1	0	0	0	0	0	0	0	0	0	0	0	0	1	1	1.41421	0	0	1	0	0	1	0	0	0	0	0	0
0	0	0	0	0	0	0	0	0	0	0	0	0	0	0	0	0	1.41421	0	0	0	0	1	0	0	0	0	0	0	0	0	0	0	0	0	0	0	0	0	1	0	0	0	0	1	0	1.41421	1	0	0
0	0	0	0	0	0	0	0	0	0	0	0	0	0	0	0	0	0	1	0	0	1	0	0	0	0	0	1	0	0	0	0	0	0	0	0	0	0	0	1.41421	0	0	0	0	0	0	0	1	0	0
0	0	0	0	0	0	0	0	0	0	1.41421	0	0	0	0	1.73205	0	0	0	0	0	0	0	1	0	0	0	0	2.23607	0	0	0	0	0	1.41421	0	0	0	0	0	0	0	0	0	0	0	0	0	0	0
0	0	0	0	0	1.73205	0	0	0	0	0	0	0	0	0	0	0	0	0	0	0	0	1	0	0	0	0	0	0	0	0	0	0	0	0	0	0	0	0	0	1	0	0	0	1	0	0	0	0	0
0	0	0	0	0	0	0	0	0	0	1.41421	0	0	0	0	0	0	0	1	0	0	0	0	0	0	0	0	0	0	1	0	0	0	0	0	0	0	0	0	1	0	0	0	0	0	0	1	0	1.41421	0
0	0	0	0	0	0	0	0	0	0	0	0	0	0	0	0	0	1.41421	0	0	0	1.41421	0	0	0	0	0	0	0	0	0	0	0	0	0	0	0	0	1	0	1.41421	0	0	0	0	0	0	0	1.41421	0
0	0	0	0	0	0	0	0	0	0	0	0	0	1	0	0	0	0	0	0	0	0	0	0	0	0	0	0	0	0	0	0	0	0	0	1	0	0	1.41421	0	0	0	1.41421	0	0	0	0	1.73205	0	0
0	0	0	0	1.41421	0	0	1.41421	0	0	0	0	0	0	0	0	0	0	0	0	0	0	0	1.41421	0	0	0	0	0	0	0	0	0	0	0	0	1	0	0	1	0	1	0	0	0	0	0	0	0	0
0	0	0	0	0	0	0	0	0	0	0	0	0	0	1	0	0	0	0	0	0	0	0	0	0	0	0	0	0	0	0	0	0	0	0	0	1	1	0	0	0	1	1.41421	0	0	0	1	1	1	0
0	0	0	0	0	0	0	0	0	0	0	0	0	0	0	0	0	0	0	0	0	0	0	0	0	0	0	0	0	0	0	0	0	0	0	0	0	0	0	1.41421	0	1	0	0	1	0	0	0	0	0
0	0	0	0	0	0	1.41421	0	1	0	0	0	0	0	0	0	0	0	0	0	0	1.41421	0	1.41421	0	1.41421	0	0	1	0	1	1.41421	0	0	0	0	1	0	0	0	0	0	1.41421	0	0	1	0	0	2	0
0	0	0	0	0	0	0	0	0	0	0	0	0	0	0	0	0	0	0	0	0	0	1	0	0	0	0	1	0	0	0	0	0	0	0	0	0	0	0	0	0	0	0	0	1	0	0	0	1.41421	0
0	0	0	0	0	0	0	0	0	0	0	0	0	0	0	0	0	0	0	0	1	0	0	0	1	0	0	0	0	1	0	0	0	0	0	0	0	1.41421	0	0	0	1	0	0	0	0	0	0	1	0
0	0	0	1	0	0	0	0	0	0	0	1.41421	0	0	0	0	0	1	0	0	0	0	0	0	0	0	0	1.41421	0	0	1	0	0	0	0	0	0	0	0	0	0	0	0	0	0	0	0	1.41421	0	0
0	0	0	1	0	0	0	0	0	0	0	1.41421	1	0	0	0	0	0	0	0	0	0	0	0	0	1	0	0	0	0	1	0	0	0	0	0	0	0	0	1	0	0	0	0	1.41421	0	1	0	0	0
0	0	0	0	0	0	0	0	0	0	0	1	0	0	1	0	0	0	0	0	0	0	0	0	0	0	1	0	0	0	0	0	0	0	0	0	0	1	0	0	0	0	0	1	1	0	0	1.41421	0	1
0	0	0	0	0	0	0	0	0	0	0	0	0	0	1	0	0	0	0	0	0	0	0	0	1	0	0	1	0	0	1	0	0	0	0	0	0	0	0	0	1.73205	1	0	1.41421	0	0	0	0	0	0
0	0	0	0	0	0	0	0	0	0	0	0	0	0	0	0	0	0	0	0	1	0	1	0	1	0	1.41421	0	0	0	0	0	0	0	0	0	0	0	0	0	0	0	0	0	1.41421	0	0	0	1	0
0	0	0	0	0	0	0	0	0	0	0	1	0	0	0	0	0	0	0	0	0	0	0	0	0	0	1.41421	0	0	1	0	0	0	0	1	1.41421	0	0	1.41421	0	0	1	0	0	0	1.41421	0	0	1	0
0	0	0	0	1.41421	1	0	1	0	0	1.73205	0	0	0	0	0	0	0	0	0	0	1	0	0	0	0	0	0	0	0	0	0	0	0	0	1.41421	0	0	0	0	0	0	0	0	0	1	1.41421	1.41421	0	0
0	0	0	0	0	1	0	0	0	0	0	0	0	0	1.73205	0	0	0	0	1	0	0	0	1	0	0	0	0	1	1.41421	1	0	1	0	0	0	0	0	0	0	0	0	1	0	0	1.73205	0	1	0	1
0	0	0	0	0	0	0	0	0	0	0	0	0	0	0	1	0	0	0	0	0	1	0	0	0	1	0	0	0	0	0	0	1	0	0	0	0	1	0	0	0	0	0	0	0	0	0	0	0	0
0	0	0	0	0	0	0	1.41421	0	0	0	1	0	0	0	0	0	0	0	0	0	0	0	0	0	0	1	0	0	0	0	0	1	0	0	1	0	0	0	1.41421	0	0	0	0	1	0	0	0	0	0
0	0	0	0	0	0	0	0	0	0	0	0	0	0	0	0	0	1	0	1	0	0	0	0	1	1	1	1	0	0	0	0	0	0	1	0	0	1	0	0	1	0	0	0	0	0	1	0	0	0
0	0	0	0	0	0	0	0	0	0	0	0	0	1	0	0	0	0	0	0	0	0	0	0	0	0	1	0	1	0	0	1	0	1	0	0	0	0	0	0	1	0	1	0	1.41421	0	0	0	2	1
0	0	0	0	0	0	1	1	0	1	0	0	0	0	0	0	0	0	0	1	0	1	0	0	0	0	0	1	0	0	0	0	0	0	0	1	0	0	0	0	0	0	0	0	1	0	0	0	0	1.41421
0	0	0	0	1	0	0	0	0	0	0	1	0	0	0	0	0	0	0	0	0	0	0	0	0	0	0	1	0	0	0	0	0	0	0	0	0	0	1	0	1.41421	0	0	0	0	1	0	0	0	1
0	0	0	0	1	0	0	0	0	0	0	1	0	0	0	0	1	0	0	1	0	0	0	1	0	0	0	0	0	0	1	0	0	0	0	0	0	0	0	0	0	0	0	0	0	0	1.41421	0	0	0
0	0	0	0	0	0	0	0	0	0	0	0	0	1	0	0	0	0	1	0	0	0	0	0	0	0	0	0	0	0	0	1	0	1	1	0	1	0	0	0	1	0	0	0	0	0	0	0	0	1
0	0	0	0	0	0	0	0	1	0	0	0	0	1	0	0	1	0	0	0	0	1	0	1.41421	0	0	1	0	0	0	0	0	0	0	0	0	0	0	1	0	0	0	0	0	0	0	0	0	0	0
0	0	0	0	0	0	0	0	0	1	1	0	0	0	0	0	0	0	0	0	0	0	0	0	0	0	0	0	0	0	0	0	0	0	0	0	0	0	0	0	0	1	0	0	0	0	0	0	0	1
0	0	0	0	0	0	0	0	0	1	0	0	0	0	0	0	0	0	0	0	0	0	0	0	0	0	1	0	1	0	0	1	1	0	1	1	0	0	0	1	1	1.41421	0	0	1	0	0	0	0	1.41421
0	0	0	0	1	0	0	0	0	0	0	0	0	0	0	0	0	0	0	0	0	0	1.41421	0	0	0	0	0	0	1	0	0	0	0	0	1	0	0	0	1	0	0	0	0	0	1	0	0	1	0
0	0	0	1	0	0	0	0	0	1	0	0	0	0	0	0	0	0	0	0	0	1	0	0	1	0	0	0	0	1	0	0	0	1.73205	0	0	0	0	0	1	0	1	0	0	1	0	1.41421	0	0	0
0	0	0	0	1	0	0	0	0	1	0	0	0	0	0	0	0	0	0	0	0	0	0	0	0	1	0	0	0	0	1	1	0	0	0	0	0	0	0	0	1	0	0	1	1	0	0	1	1	1
0	0	0	1	0	0	0	0	0	1	0	0	0	0	0	0	1	0	0	0	0	0	0	0	0	0	0	1	0	0	0	0	0	0	0	0	0	0	1	0	0	1	0	0	0	0	1.73205	1	0	0
0	0	0	0	0	1	0	0	0	0	0	1	0	0	0	0	0	0	0	0	0	0	0	0	0	0	0	0	0	0	0	1	0	0	0	1	0	0	0	0	0	1	0	0	1	0	0	0	1	1
0	1	1	0	0	0	0	0	0	1	1	0	0	0	0	0	0	0	0	0	0	0	0	0	0	1	0	1	0	1	0	0	0	1	1	0	1	0	0	0	0	0	0	0	0	0	0	1	0	1
0	0	0	0	0	1	0	0	0	0	0	0	0	0	0	0	0	0	0	0	0	0	0	0	0	0	0	0	0	0	0	1	0	0	0	0	0	0	0	0	1	0	1	0	0	1	0	0	1	1.41421
0	0	0	0	0	0	0	0	1	0	0	0	0	0	0	0	0	0	1	0	0	1	1	1	0	0	0	0	0	0	0	0	0	0	0	1	0	1	0	1.41421	0	1	0	1.41421	1.41421	1	1.41421	0	0	0
0	0	0	0	0	0	0	0	1	0	0	0	0	0	0	0	0	0	0	0	0	0	0	0	0	1	0	0	1.41421	0	0	0	0	0	0	0	0	0	0	0	1	0	0	0	1.41421	1	1	1	1	0
0	0	0	0	0	0	0	0	1	0	0	0	0	0	0	0	0	1	1	0	1	1	0	0	0	0	0	0	0	0	0	0	1	0	0	0	0	1	0	0	0	1	1	1	0	0	0	0	0	0
0	0	0	0	0	0	1.41421	0	0	0	0	0	0	0	1.41421	0	0	0	0	0	0	0	1	1	0	0	0	0	0	0	0	0	0	0	0	1	0	1	1	1	0	0	1	0	1	1.41421	1	0	0	0
0	0	0	0	0	0	0	0	0	1	0	0	0	0	1	0	0	0	0	0	0	1	0	0	0	0	0	1	1	1	0	0	0	0	0	0	0	1	0	0	1	1	0	0	0	1	1	0	0	0
0	0	0	0	0	0	0	0	0	0	0	0	0	0	0	0	0	0	0	0	1	0	0	0	0	0	0	0	0	1	0	0	0	1	0	0	1	0	0	0	0	1	0	0	0	0	1	0	1.41421	1
0	0	0	0	0	1	0	0	0	0	0	0	0	0	0	0	0	0	0	0	0	0	0	0	0	0	1	0	0	0	0	0	0	1.41421	0	0	0	0	1	0	0	0	0	1	1	1	1	0	1	0
0	0	0	0	0	0	0	1	0	0	0	0	0	0	0	0	0	0	0	0	1.41421	0	0	0	0	0	1	0	0	0	1	0	0	1	0	0	0	0	0	0	0	1	1	0	0	1.41421	0	0	1	0
0	0	1	0	0	0	0	0	0	0	0	0	0	0	0	0	0	0	0	0	0	0	1	0	0	0	0	0	0	0	0	0	0	0	0	0	0	0	0	0	1	1	0	0	0	1	1	0	0	1
0	0	0	0	0	0	0	0	0	1	0	0	0	0	0	0	1	0	0	0	0	0	0	0	0	1	0	1	0	1	0	1.41421	0	0	0	0	1	0	0	0	0	0	0	1	1.41421	0	0	0	1	1.41421
0	0	0	0	0	0	0	1	0	0	0	0	0	1	0	0	1	0	0	0	0	0	0	1	0	0	0	0	0	0	0	0	0	1	0	0	1	1.41421	1	1	1.41421	0	0	0	0	0	1.41421	0	1	2
0	0	0	0	0	0	0	0	0	0	0	0	0	0	0	0	0	0	0	0	0	0	0	0	0	0	0	1	0	0	1.41421	0	0	1	0	0	0	0	0	0	1.41421	0	0	0	0	0	1	0	0	0
0	0	0	0	0	0	1	0	0	0	0	0	0	0	0	0	0	0	0	0	0	0	0	0	0	0	0	1	1	0	0	0	1	1	0	0	1	1	0	1	1	0	1	0	0	1	0	0	2.23607	0
0	0	0	0	0	0	0	0	0	0	0	0	0	0	0	0	1	0	0	0	0	0	0	0	0	1	0	0	0	0	0	0	0	1	1	0	0	0	0	0	0	0	0	1.41421	1	1.73205	0	0	1.41421	1.73205
0	0	0	0	0	0	0	0	0	0	0	1	0	0	0	0	0	0	1	1.41421	0	0	0	1	0	0	0	0	0	0	0	0	0	1	0	0	0	1	0	0	0	1	1.41421	1	0	1	0	0	1	1
0	0	0	0	0	0	0	0	0	0	0	1	0	0	0	0	0	0	0	0	0	0	0	0	0	0	0	0	0	1	0	0	0	0	0	0	0	0	0	0	0	0	0	1	1	0	0	0	0	1
0	0	0	0	0	0	0	0	0	0	0	0	0	0	0	0	0	1	0	1	0	0	0	0	0	0	0	1	1.41421	0	0	0	0	0	0	0	0	0	0	1	0	0	1	0	1.73205	1	1	0	0	0
0	0	0	0	0	0	0	0	1.41421	0	0	0	0	0	0	0	0	0	0	0	0	0	0	0	1	0	1	0	1	0	0	0	0	0	0	0	0	0	0	0	0	0	1.41421	1.41421	1.73205	0	0	1	0	1
0	1	0	0	0	0	0	0	0	0	0	0	0	0	0	0	1	0	0	1	0	1	1	1.41421	1	0	1	0	0	0	0	1	0	0	0	0	1	0	0	0	1.41421	0	1	1	0	1	0	1	0	1
0	0	0	0	0	0	0	0	1	0	0	1	1	0	0	0	1	0	0	0	0	0	0	0	0	0	0	0	0	0	0	0	0	0	0	0	0	0	0	0	0	1	0	0	1	0	0	0	1	1
0	0	0	0	0	0	0	0	0	0	0	0	0	0	0	1.41421	1	0	0	0	0	0	0	1	0	0	0	0	0	0	0	0	0	0	0	0	1.41421	0	0	1	1.41421	0	1.41421	1	0	0	0	0	1	1
0	0	0	0	0	0	0	0	1.41421	0	0	0	0	0	0	0	0	0	0	0	1	0	0	0	0	0	0	1	1	0	0	0	0	0	0	0	1	1	1	0	0	0	1	1	1	0	0	0	0	1.73205
0	0	0	0	0	0	0	0	0	0	0	0	1	0	0	0	0	0	0	0	0	0	0	0	0	0	0	0	0	0	0	0	0	0	1	1	0	1	1	1.41421	0	0	0	1	1	0	0	0	1.41421	0
0	0	0	0	0	0	0	0	0	0	0	0	0	0	0	0	1	1	0	0	0	0	0	0	0	0	0	0	1	1	1	0	1	0	0	0	0	0	0	0	1	0	1	1	0	0	1.41421	1.41421	1.41421	0
0	0	0	0	0	0	1	0	0	0	0	0	0	0	0	0	0	0	0	0	0	0	0	0	0	0	0	1	0	0	0	1	1	0	1.41421	0	0	0	1	0	1.41421	0	0	0	0	1	0	1	1	0
0	0	0	0	0	0	0	0	0	1	1.41421	1	0	0	0	0	1	0	0	0	0	0	1	0	0	0	0	0	1	0	0	1	0	0	1	0	0	0	1.41421	0	0	1	0	1.41421	1	0	1	1.73205	0	1
0	0	0	0	0	0	0	0	0	0	0	0	0	0	0	0	0	0	0	0	0	0	0	0	0	0	0	0	0	0	1	0	1	0	0	0	1	1	0	0	0	0	1	1	0	0	0	2	0	0
0	0	0	0	0	0	1	0	0	0	0	0	0	0	0	0	0	0	0	0	0	0	0	0	0	0	0	0	0	0	0	0	0	0	0	0	0	1	0	0	1	0	1	1	0	0	0	1	0	1
0	0	0	0	0	0	0	0	0	0	0	0	0	0	0	0	0	0	0	0	0	0	0	0	0	0	0	0	0	0	0	0	0	0	0	0	0	0	0	0	0	0	0	0	0	0	0	0	1	0
0	0	0	0	0	0	0	0	0	0	0	0	0	0	0	0	0	0	0	0	0	0	0	0	0	0	0	0	0	0	0	0	0	0	0	0	0	0	0	0	0	0	0	0	0	0	0	0	0	0
0	0	0	0	0	0	0	0	0	0	0	0	0	0	0	0	0	0	0	0	0	0	0	0	0	0	0	0	0	0	0	0	0	0	0	0	0	0	0	0	0	0	0	0	0	0	0	1	0	0
0	0	0	0	0	0	0	0	0	0	0	0	0	0	0	0	0	0	0	0	0	0	0	0	0	0	0	0	0	0	0	0	0	0	0	0	0	0	0	0	0	0	0	0	0	0	0	0	0	0
[truncated: 251 more columns]

## Sheet: Fig. 2(e)
	The numbers in each matrix element represent the number of counts
	The horizontal axis is the 1st electron, Ee1, in eV
	The vertical axis is the 1st electron, Ee2, in eV
0	0	0	0	0	0	0	0	0	0	0	0	0	0	0	0	0	0	0	0	0	0	0	0	0	0	0	0	0	0	0	0	0	0	0	0	0	0	0	0	0	0	0	0	0	0	0	0	0	0
0	0	0	0	0	0	0	0	0	0	0	0	0	0	0	0	0	0	0	0	0	0	0	0	0	0	0	0	0	0	0	0	0	0	0	0	0	0	0	0	0	0	0	0	0	0	0	0	0	0
0	0	0	0	0	0	0	0	0	0	0	0	0	0	0	0	0	0	0	0	0	0	0	0	0	0	0	0	0	2	0	0	0	0	0	0	0	0	0	0	0	0	0	3	0	0	0	0	0	0
0	0	0	0	0	0	0	0	0	0	0	0	0	0	0	0	0	0	0	0	0	0	0	0	0	0	0	0	0	0	0	0	0	0	0	0	0	0	0	0	0	0	0	3	0	0	0	2	0	5
0	0	0	0	0	0	0	0	0	0	3	0	0	0	0	0	0	0	0	0	0	0	0	0	0	0	0	0	0	3	0	0	0	4	0	0	0	0	0	2	0	0	0	0	0	0	0	0	0	2
0	0	0	0	0	0	0	0	0	0	0	0	0	0	0	0	0	0	0	0	0	0	0	0	0	0	0	0	0	0	0	0	0	0	0	0	6	0	0	0	0	0	0	0	0	0	0	0	0	0
0	0	0	0	0	0	0	0	0	0	0	0	0	0	0	0	0	0	0	0	0	0	0	0	0	0	0	0	0	0	0	0	0	0	0	2	0	0	0	0	0	0	0	0	0	0	0	0	0	0
0	0	0	0	0	0	0	0	0	0	0	0	0	0	0	0	0	0	0	0	0	0	0	0	0	0	0	0	0	0	0	0	0	0	2	0	0	0	0	0	0	0	0	0	0	0	0	2	0	0
0	0	0	0	0	0	0	0	0	0	0	0	0	0	0	0	0	0	0	0	0	0	0	0	0	0	0	0	0	0	0	0	0	0	0	0	0	0	0	0	3	0	0	0	0	1	0	0	0	4
0	0	0	0	0	0	0	0	0	0	0	0	0	0	0	0	0	0	0	0	0	0	0	0	0	0	0	0	0	0	0	0	0	0	0	0	0	0	0	0	0	0	0	0	3	0	0	0	0	0
0	0	0	0	0	0	0	0	0	0	0	0	0	0	0	0	0	0	0	0	0	0	0	0	0	0	0	0	0	0	0	0	0	0	0	0	0	0	2	0	0	0	0	0	0	0	0	2	0	0
0	0	0	0	0	0	0	0	0	0	0	0	0	0	0	0	0	0	0	0	0	0	0	0	0	0	0	0	0	0	3	0	0	0	0	0	0	2	0	0	0	0	0	0	0	0	0	0	0	3
0	0	0	0	0	5	0	0	0	0	0	0	0	0	0	0	0	0	0	0	0	0	0	0	0	0	0	0	2	0	0	0	0	0	6	0	0	0	0	0	0	0	0	0	0	3	2	0	7	4
0	0	0	0	0	0	0	0	0	0	0	0	0	0	0	0	0	1	0	0	0	0	0	0	0	0	0	0	0	0	0	0	0	2	2	0	0	0	0	0	4	0	0	0	0	0	0	0	0	2
0	0	0	0	0	0	0	0	0	0	0	0	0	0	0	0	0	0	0	0	0	0	0	0	0	0	2	0	0	0	0	0	0	0	0	0	0	0	0	0	0	0	0	0	0	0	0	0	3	0
0	0	0	0	0	0	0	0	0	0	0	0	0	0	0	0	0	0	4	0	0	8	0	0	0	0	0	0	0	0	0	0	0	0	0	0	4	0	0	0	0	2	0	0	6	0	1	0	0	0
0	0	0	0	0	0	0	0	0	0	0	0	0	0	0	0	0	0	2	0	0	0	0	0	0	0	0	0	0	3	0	0	0	0	0	0	0	0	0	0	0	3	0	0	0	0	0	0	0	2
0	0	0	0	0	0	0	0	0	0	0	0	0	0	0	0	5	0	0	0	0	0	0	0	0	0	0	0	0	0	0	0	2	3	0	2	0	0	0	0	0	0	0	0	0	0	4	0	0	0
0	0	0	0	0	0	0	0	0	2	0	0	0	0	0	0	0	0	0	0	0	0	0	0	0	0	0	0	3	0	4	0	0	0	0	0	0	0	0	0	0	0	0	0	0	0	0	0	0	0
0	0	0	0	0	0	0	0	0	0	0	0	0	0	0	4	0	0	0	0	0	0	3	2	0	0	2	0	0	0	0	0	0	0	0	2	0	0	0	0	10	3	0	0	0	0	2	2	0	0
0	0	0	0	0	0	0	0	0	0	0	0	0	0	0	0	0	0	0	0	5	4	0	0	0	0	0	0	0	3	0	4	0	0	2	4	0	0	0	0	2	0	0	3	2	0	0	5	0	5
0	0	0	0	0	0	0	0	0	0	0	0	0	0	0	0	0	0	0	0	0	0	0	4	0	0	0	0	0	2	0	3	0	0	0	0	0	0	7	0	0	0	0	0	0	0	0	0	0	0
0	0	0	0	0	0	0	0	0	0	0	0	0	0	0	0	0	0	9	0	0	0	0	0	0	6	0	0	0	0	0	0	0	0	0	0	0	0	0	0	0	0	3	2	0	0	0	0	0	3
0	0	0	0	0	0	0	0	0	0	0	0	0	0	0	0	0	0	0	0	0	3	0	0	0	0	0	0	2	0	2	3	0	0	0	0	0	0	0	0	5	0	0	0	2	0	0	3	0	0
0	0	0	0	0	0	0	0	0	0	0	0	0	0	0	0	0	0	0	0	0	0	0	0	0	0	0	0	0	7	0	0	0	0	0	0	0	0	0	0	2	0	0	0	2	0	0	0	0	0
0	0	0	0	0	0	0	0	0	0	0	0	0	0	0	0	0	3	0	0	0	0	0	0	0	0	0	0	0	0	0	0	0	0	0	0	0	0	0	0	0	2	3	0	0	0	3	0	0	0
0	0	0	0	0	0	0	0	0	0	0	0	0	3	0	0	3	0	0	0	0	0	0	0	0	0	0	0	0	2	0	0	0	0	0	0	0	0	0	0	4	0	0	0	0	3	0	5	0	0
0	0	0	0	0	0	0	0	0	0	0	0	0	0	3	0	0	0	0	0	0	0	0	0	0	0	0	0	0	0	0	0	0	2	0	0	0	6	0	0	0	0	0	0	4	0	0	2	0	0
0	0	0	0	0	0	0	0	0	0	0	0	0	0	0	0	0	0	0	0	0	0	0	0	0	0	0	0	0	0	0	0	0	0	0	0	0	0	0	0	0	0	3	0	0	0	4	0	0	5
0	0	0	0	0	0	0	0	0	0	0	0	0	0	0	0	0	0	1	0	0	0	0	3	3	0	1	0	2	0	0	3	5	0	0	0	3	0	0	2	0	0	0	4	0	5	5	0	3	2
0	0	0	0	0	0	0	0	0	0	0	0	0	0	0	0	0	0	0	0	0	0	0	0	0	0	0	2	0	0	2	0	0	2	0	3	0	0	2	3	0	0	0	0	2	2	0	2	3	0
0	0	0	0	0	0	0	0	0	0	0	0	0	0	0	0	0	0	0	0	0	0	0	0	0	0	0	0	0	0	0	0	7	0	0	0	0	0	0	0	0	0	2	0	0	0	0	2	0	5
0	0	0	0	0	0	0	0	0	0	0	0	0	0	0	0	0	0	0	0	0	0	0	0	0	0	0	0	0	0	2	2	0	0	0	0	0	2	3	0	0	3	0	0	0	7	0	9	0	0
0	0	0	0	0	0	0	0	0	0	0	0	0	2	0	0	0	0	0	0	3	0	4	7	3	0	3	0	0	0	0	0	0	0	0	4	0	0	0	0	0	0	0	0	0	0	0	0	8	2
0	0	0	0	0	0	0	0	0	0	0	0	0	0	0	0	0	0	0	0	0	3	0	0	0	0	0	0	0	0	0	0	0	0	0	0	0	2	0	0	0	0	1	0	3	0	0	0	0	0
0	0	0	0	0	0	0	0	0	3	0	0	0	0	0	0	0	0	0	0	0	0	0	0	3	0	4	0	3	0	0	0	0	3	0	0	0	9	0	0	0	0	5	6	0	2	0	0	0	3
0	0	0	0	0	0	0	0	0	0	2	0	0	0	0	0	0	0	0	0	0	0	0	0	2	0	0	0	0	0	0	0	0	0	0	0	0	0	0	2	0	0	0	2	3	2	0	0	11	0
0	3	0	0	0	0	0	0	0	0	0	1	2	0	0	0	0	0	0	0	0	0	0	0	3	0	3	0	0	0	5	2	0	2	0	7	3	0	3	0	1	0	7	0	1	4	0	0	3	3
0	2	0	0	2	0	0	0	0	0	0	0	0	0	0	0	0	0	0	0	0	2	1	0	0	0	0	0	0	3	0	0	2	0	5	0	0	0	0	0	0	0	0	0	4	5	0	3	0	0
0	5	0	2	0	0	2	2	0	0	0	0	0	0	0	0	0	0	0	3	0	0	0	0	0	0	0	0	2	0	0	0	7	0	0	0	0	0	3	5	0	8	4	0	0	3	2	0	0	0
0	0	0	0	0	0	0	3	0	0	0	3	1	0	0	0	0	0	4	0	0	0	0	0	0	0	0	0	0	0	0	6	0	0	5	0	0	1	0	0	0	0	0	0	0	4	3	0	0	4
0	0	0	0	0	0	0	3	3	3	0	0	0	2	0	0	3	0	0	0	0	0	0	0	0	3	0	4	0	0	0	2	0	0	0	0	0	2	0	0	0	0	5	4	0	0	0	6	0	0
0	0	0	0	0	0	0	0	0	0	0	6	0	0	0	0	0	0	0	0	0	2	0	0	0	0	0	0	0	0	0	0	0	0	0	0	8	6	5	7	0	2	2	0	0	4	0	0	7	0
0	0	0	0	0	0	0	0	0	0	3	0	0	0	0	0	0	2	0	0	0	0	3	0	0	0	0	3	0	0	0	2	3	3	8	0	0	0	8	5	0	0	0	10	0	5	2	4	3	3
0	0	0	0	0	0	0	0	0	0	0	2	0	0	0	2	0	0	0	0	0	0	0	1	0	0	4	0	0	2	0	3	0	2	0	7	0	0	2	0	0	9	8	3	0	3	0	0	0	0
0	0	0	0	0	3	2	0	0	0	3	0	0	0	0	0	0	0	2	0	0	0	0	0	0	0	0	0	0	0	0	0	0	4	0	5	0	2	0	0	2	3	0	0	4	0	5	5	2	4
0	0	0	0	0	0	0	0	0	0	0	3	0	0	0	0	0	0	0	0	0	1	2	0	0	0	0	0	5	0	0	0	0	0	0	0	2	9	2	2	0	0	0	3	1	7	2	0	0	9
0	0	0	0	0	0	0	0	0	0	3	0	0	0	2	0	2	0	5	0	0	0	0	0	0	0	5	0	0	0	3	0	0	0	2	0	0	0	5	2	3	4	1	0	4	3	0	0	8	0
0	0	0	0	0	0	0	0	0	0	0	0	5	0	0	0	3	2	0	0	0	0	0	3	0	0	2	0	0	5	0	0	2	0	0	0	0	0	0	0	0	0	0	0	0	0	0	6	3	2
0	0	0	0	0	0	0	0	0	2	0	0	0	0	0	0	0	0	0	2	0	0	0	3	0	0	0	2	6	0	0	0	0	0	3	3	0	5	0	0	0	3	8	2	0	0	0	0	3	0
0	0	0	0	0	0	0	0	0	0	0	2	0	2	0	0	0	0	1	3	0	0	0	0	6	0	0	0	3	0	2	5	0	2	0	0	0	0	0	0	2	2	0	0	3	2	6	0	2	2
0	3	0	0	0	0	1	0	5	2	0	0	0	2	5	0	2	0	0	0	0	0	0	2	0	0	0	3	0	0	0	0	2	3	4	2	0	0	0	2	0	2	3	6	0	0	2	6	9	2
0	3	0	0	0	0	0	0	0	5	2	0	0	0	0	0	10	1	0	0	0	7	6	5	0	0	0	4	0	3	0	4	0	6	5	7	5	0	5	5	0	0	0	7	5	5	0	2	2	2
0	0	0	0	0	0	0	0	0	0	0	5	0	0	0	4	3	0	0	3	0	0	0	0	0	0	0	5	7	2	2	12	10	0	0	3	4	0	0	2	0	4	2	0	0	5	8	7	0	0
0	0	3	0	0	0	0	0	0	4	0	0	0	0	0	0	2	0	4	0	0	0	0	4	0	0	0	3	5	0	0	2	0	4	4	2	6	0	2	2	4	4	2	3	4	0	3	2	9	3
0	0	0	0	0	0	0	3	0	2	0	0	0	0	0	2	3	0	5	3	0	0	0	3	0	0	1	0	0	3	4	0	3	4	7	5	3	2	2	0	0	2	6	0	3	15	3	0	0	3
0	0	0	0	2	0	2	0	6	0	0	0	2	0	0	0	0	2	3	2	0	0	0	2	0	0	0	7	0	0	8	0	5	0	3	5	2	4	2	5	0	0	0	6	11	9	0	2	0	2
0	0	0	0	5	0	0	0	0	0	5	0	0	0	0	0	0	0	3	2	0	0	2	0	2	8	5	0	0	0	0	1	0	0	5	0	2	2	3	3	8	3	3	5	3	0	0	10	6	6
0	7	1	0	5	2	0	0	6	0	0	9	3	0	0	0	0	0	4	0	0	0	5	0	0	0	0	5	2	0	6	2	0	0	2	5	0	6	2	11	0	0	5	0	2	0	0	0	0	9
0	0	0	0	0	4	0	0	4	0	0	0	0	0	0	0	2	0	4	0	0	5	0	5	0	3	0	0	0	0	0	4	2	3	0	2	4	5	2	9	3	9	2	7	9	0	7	5	7	8
0	0	0	0	0	5	0	0	0	0	4	2	3	0	0	0	3	2	3	0	0	0	0	3	2	0	0	4	0	0	7	3	0	9	3	6	3	5	0	0	3	0	5	1	2	0	3	0	6	5
0	2	0	0	0	2	0	3	0	4	0	0	0	3	6	0	0	0	0	3	9	0	0	0	0	0	2	0	0	2	0	4	3	7	2	0	3	0	4	3	9	7	3	3	10	5	7	3	2	1
0	0	0	0	0	0	0	0	0	0	0	2	0	0	0	0	0	0	2	0	5	0	0	2	0	0	2	0	0	8	3	0	0	0	5	8	0	3	0	7	0	0	3	0	4	2	7	5	0	7
2	0	0	0	0	3	0	2	0	0	0	0	0	0	2	0	0	0	0	5	6	2	0	2	0	0	5	0	0	0	3	0	8	0	0	2	4	0	2	6	2	10	6	3	2	0	8	0	5	9
0	0	0	0	0	0	2	0	0	7	0	2	2	0	4	3	4	4	3	0	0	0	5	0	5	2	5	0	2	0	16	4	0	0	5	0	3	9	6	0	2	12	2	5	6	4	0	0	2	7
0	0	1	5	0	0	0	0	0	0	4	5	8	0	0	0	0	0	0	0	0	0	4	0	4	0	3	0	0	2	5	0	6	0	3	4	0	0	7	2	13	5	4	4	14	6	5	10	12	7
0	0	3	2	0	2	0	0	0	0	0	0	0	6	10	0	0	0	0	0	7	0	0	6	0	3	0	5	2	6	0	6	0	7	3	10	0	3	0	10	5	5	9	2	7	11	2	8	20	5
1	0	5	0	9	0	6	2	0	0	3	0	0	0	0	0	0	0	2	0	0	6	3	3	2	0	3	4	3	7	3	3	5	9	6	2	5	9	10	13	3	0	5	11	3	2	16	9	0	23
3	0	0	2	0	0	0	5	0	0	3	7	6	0	0	2	0	0	3	0	2	1	7	2	0	0	0	5	7	0	4	2	5	4	8	0	7	4	11	0	11	3	4	2	3	7	10	16	11	7
0	0	2	0	2	0	2	2	5	0	0	2	2	9	3	0	0	3	0	0	7	0	0	0	5	5	9	0	0	0	3	3	9	0	0	1	5	4	13	8	2	5	2	0	10	6	7	3	11	2
0	0	0	0	0	3	4	0	0	0	0	5	0	2	3	12	0	2	0	2	0	2	8	0	7	6	2	0	0	3	3	0	7	4	2	4	0	9	3	17	3	6	2	2	15	8	14	11	6	21
0	0	0	0	0	1	3	0	0	0	0	0	0	0	0	2	3	0	5	0	0	4	0	5	4	0	7	6	5	2	2	6	4	8	6	12	10	11	2	3	5	3	14	9	0	12	14	5	11	20
0	1	11	0	0	0	1	12	8	3	0	0	0	3	0	0	0	2	3	2	0	11	10	0	5	0	0	10	4	0	2	3	5	7	10	0	6	2	6	4	2	8	7	2	16	11	12	9	12	8
4	4	5	2	0	6	2	6	4	0	0	0	1	0	0	2	2	2	0	2	9	11	13	7	6	0	0	6	2	2	0	0	0	9	3	2	3	25	2	8	10	4	2	10	11	9	14	7	17	9
0	2	5	0	0	2	0	0	5	4	0	0	7	0	0	6	7	0	0	9	6	3	8	4	0	5	5	3	7	10	2	3	0	2	18	18	12	12	8	3	7	9	7	10	17	19	19	21	25	24
0	0	3	0	0	5	0	0	2	3	3	2	0	9	0	2	5	3	7	0	7	0	2	0	0	0	11	7	0	0	11	2	0	5	7	4	2	2	15	9	7	27	19	2	10	5	8	2	3	15
0	0	0	4	0	2	4	5	0	0	3	3	2	0	0	2	2	0	3	10	8	3	5	5	14	10	0	6	7	11	2	7	2	0	28	5	11	8	12	14	20	5	10	18	8	2	10	9	8	16
0	4	0	5	4	4	0	0	2	0	0	4	3	3	5	0	1	3	4	4	4	6	5	2	6	7	0	8	18	6	8	4	8	2	18	2	12	5	0	16	5	10	10	0	13	13	2	23	6	4
4	2	0	0	0	0	2	2	2	4	0	0	4	1	0	4	3	4	0	0	7	3	2	0	5	5	0	5	7	2	6	8	0	6	9	9	6	8	6	8	2	9	6	15	13	2	10	18	11	18
0	7	6	3	0	0	7	0	2	0	5	2	1	0	9	12	0	0	2	0	0	2	5	0	0	4	7	5	6	4	7	4	14	0	3	8	10	0	0	8	12	25	6	20	18	22	6	10	8	12
3	0	12	0	0	2	0	7	0	4	0	0	0	0	3	0	2	4	0	8	9	6	7	4	4	2	2	0	0	3	8	6	3	8	5	14	25	8	10	0	14	8	18	12	9	1	18	7	30	13
0	4	2	2	0	0	7	0	0	0	6	0	0	0	17	3	0	0	2	2	9	0	9	11	12	0	4	10	4	7	3	6	15	4	12	12	12	10	0	19	15	25	30	16	16	7	13	25	17	20
0	0	5	2	3	0	0	2	5	0	4	0	1	2	1	4	3	3	3	6	5	6	5	2	5	2	5	7	12	7	10	6	2	9	25	2	0	13	5	10	17	15	2	17	10	3	15	29	40	27
0	0	0	0	0	0	2	3	0	4	2	5	3	4	5	16	0	6	0	5	5	2	9	0	7	12	12	7	0	6	6	6	0	9	5	14	8	18	12	18	7	14	13	5	12	15	18	45	23	24
5	0	0	0	3	6	6	8	0	3	0	4	0	2	12	11	8	2	0	2	0	7	5	7	2	4	3	14	2	8	7	2	8	15	4	11	4	22	8	16	14	10	7	22	21	7	30	36	15	6
0	0	0	3	0	0	0	0	0	4	2	3	5	0	0	3	5	0	2	2	3	0	10	5	0	14	4	4	14	14	8	4	4	2	5	6	17	18	15	24	16	16	11	22	30	12	24	19	41	37
3	0	4	2	5	5	0	0	3	0	2	2	6	0	3	2	4	6	5	12	5	2	3	7	2	4	4	3	4	8	7	7	2	7	8	26	15	3	17	17	16	21	21	12	10	34	14	28	11	27
1	0	0	2	0	0	0	5	6	7	5	0	5	11	0	0	5	0	4	3	8	0	11	10	7	2	6	2	9	4	3	9	16	7	6	9	4	20	13	15	18	19	16	26	7	14	25	28	19	32
3	3	0	6	2	0	3	2	0	3	0	8	9	13	2	8	3	11	4	12	2	0	1	9	10	3	12	10	10	21	7	19	12	2	8	13	15	13	9	26	12	25	23	10	14	20	25	23	31	18
2	2	0	0	0	6	3	2	0	0	0	3	3	2	9	7	4	10	7	8	6	6	0	7	4	15	9	22	6	4	5	5	5	14	25	10	7	29	27	13	17	41	26	15	22	26	35	19	16	45
0	0	2	2	4	0	0	0	4	5	0	8	3	0	5	0	5	2	0	4	7	0	8	6	14	17	8	31	8	13	24	23	10	16	4	7	19	20	23	20	21	19	27	17	5	40	26	14	34	20
0	0	3	2	2	6	3	0	2	0	5	4	4	4	0	7	10	14	4	18	5	14	0	4	7	18	0	12	5	12	8	6	18	11	6	27	8	21	12	19	10	23	22	17	22	13	27	29	12	52
2	5	0	0	0	0	3	0	4	6	7	11	6	9	7	11	1	7	18	0	13	12	15	4	9	2	8	8	14	7	17	11	13	7	4	26	22	10	27	24	20	46	24	18	31	17	43	28	30	25
2	2	3	10	10	3	0	5	3	2	12	0	6	0	0	11	7	5	4	14	2	5	8	15	9	10	12	16	11	12	8	23	12	30	15	14	12	8	35	37	25	21	29	29	11	11	52	35	24	14
0	0	4	3	6	2	9	0	5	0	0	4	0	7	3	2	6	9	16	3	10	11	11	7	4	10	11	11	22	9	21	9	19	26	20	27	18	5	35	29	37	39	22	40	38	43	54	26	38	40
0	7	2	3	7	3	6	2	6	0	0	3	15	7	9	8	2	14	8	6	0	2	6	11	7	11	5	10	9	8	12	5	12	22	4	34	16	19	32	13	43	23	39	13	25	25	26	28	26	62
3	7	0	7	0	6	0	3	5	3	7	2	14	2	4	6	1	5	3	13	12	1	9	11	7	15	4	22	6	12	19	19	7	23	22	22	12	36	23	26	16	41	24	21	42	52	63	11	65	66
5	0	0	0	0	7	6	5	6	3	1	11	11	7	9	11	20	4	2	7	2	8	17	13	9	6	4	13	10	8	13	24	30	29	16	15	17	32	23	36	42	16	22	29	11	39	42	54	13	24
0	0	2	5	2	0	2	7	7	1	0	13	11	0	8	7	16	28	6	15	8	5	8	9	11	12	19	10	17	24	14	12	19	7	26	20	23	51	19	27	23	22	25	42	40	27	30	18	20	19
0	6	0	0	12	5	5	2	9	9	7	10	2	0	3	4	7	15	5	12	12	4	7	6	20	13	14	14	29	9	14	11	19	29	34	24	14	10	31	34	27	40	35	56	15	51	33	50	36	43
10	3	2	0	3	0	3	11	0	5	3	7	1	3	6	15	2	8	5	5	5	9	11	5	24	6	27	5	30	16	11	18	34	24	32	21	29	30	17	41	26	31	42	32	33	27	43	51	32	32
0	2	7	6	2	2	8	0	5	4	8	2	9	12	2	12	8	11	17	16	8	24	7	10	18	17	19	6	17	15	19	28	30	34	23	31	28	25	10	35	30	51	22	59	42	43	34	26	50	43
3	7	17	2	7	5	0	0	6	22	10	8	16	4	20	19	14	5	5	2	7	10	15	27	13	25	23	28	11	23	15	23	35	24	27	21	31	30	34	20	51	31	35	25	24	24	20	31	51	31
3	2	2	2	4	18	0	16	10	5	6	7	3	5	5	0	15	24	12	4	6	10	16	24	9	9	16	8	42	18	38	45	31	25	36	43	36	33	61	21	24	41	39	15	40	35	53	43	37	74
0	6	4	6	18	6	15	3	3	11	7	8	7	10	7	18	19	12	27	6	15	18	8	29	30	31	26	38	34	18	33	28	25	28	34	2	50	25	41	28	43	42	43	34	32	47	23	64	41	42
0	3	2	10	12	4	7	4	9	4	9	13	5	5	2	15	11	6	13	5	14	22	19	22	6	16	20	21	28	22	30	31	33	40	42	24	36	24	29	33	12	24	37	26	63	29	40	52	32	24
3	7	2	8	7	9	6	3	5	15	20	2	10	11	7	5	7	12	18	20	9	17	7	7	13	30	23	37	24	47	34	8	32	25	30	46	41	35	47	31	30	56	36	35	27	56	36	54	60	36
0	9	1	0	10	8	13	2	8	7	14	6	33	11	7	7	14	17	27	23	22	11	20	36	14	31	42	25	29	18	23	40	32	47	62	40	29	51	42	51	40	30	40	65	51	38	23	46	31	39
8	14	2	2	4	6	4	2	10	9	3	23	16	3	20	21	23	10	32	26	8	6	12	32	1	24	31	12	36	38	34	46	37	29	33	51	22	44	55	40	53	34	35	37	38	45	32	44	20	40
0	9	2	13	7	9	2	3	18	10	16	6	5	11	15	17	8	6	14	19	28	23	35	28	21	10	30	31	29	34	31	16	33	47	49	33	39	66	24	54	37	27	26	27	43	48	59	34	25	45
7	2	4	12	8	0	11	15	12	3	11	0	13	8	23	17	22	21	12	21	23	31	29	17	15	42	33	31	41	25	42	37	24	14	45	39	38	43	48	19	74	58	46	47	39	30	35	30	45	37
2	4	6	12	11	7	16	15	7	6	11	7	15	12	14	13	20	13	16	28	7	19	16	35	20	28	30	40	31	45	29	47	29	46	29	36	29	32	45	29	27	27	43	59	27	36	23	25	24	32
6	0	10	4	19	9	5	2	3	15	14	16	14	8	24	15	20	25	20	12	35	11	30	10	24	25	40	40	34	46	56	34	54	35	55	42	45	41	15	27	20	26	39	48	42	29	25	46	49	31
11	12	5	14	7	8	7	8	18	16	22	18	18	12	15	14	31	21	9	37	20	29	36	45	39	28	25	30	43	28	62	47	41	41	32	19	28	25	65	35	46	46	47	32	37	32	30	35	36	24
8	16	4	6	3	6	21	2	17	16	4	19	22	19	8	12	12	30	23	32	22	36	30	38	33	22	32	44	36	36	40	58	37	47	21	41	36	47	34	43	44	37	18	45	57	19	49	39	51	50
9	13	8	4	8	10	8	19	3	2	9	9	11	16	22	14	21	27	32	19	39	15	31	40	5	34	39	39	28	29	31	28	48	25	42	52	53	61	34	31	44	28	33	40	29	35	25	21	31	18
11	9	11	10	21	11	13	11	16	22	17	15	12	11	32	12	18	13	24	21	40	44	31	38	43	20	19	36	44	44	41	43	12	27	30	37	36	35	48	51	46	26	42	17	32	33	35	38	34	30
11	11	11	23	17	13	14	15	15	6	11	5	26	25	30	40	2	18	25	36	22	53	18	38	42	35	59	20	27	50	30	44	43	23	34	55	79	37	56	32	36	38	31	22	18	35	32	15	26	36
7	12	24	10	26	15	7	7	23	32	8	21	25	25	24	20	34	28	16	48	40	28	33	33	55	33	30	55	17	49	53	43	40	49	38	36	40	34	42	40	57	25	28	37	47	33	26	26	49	19
0	9	15	7	18	10	18	13	27	19	25	23	12	15	25	35	10	28	39	31	30	26	43	33	31	25	35	27	35	47	41	38	51	71	51	28	29	37	45	24	33	25	29	18	22	36	17	18	37	32
10	10	5	8	20	29	6	26	30	25	23	29	21	38	51	16	24	31	55	26	52	34	43	38	30	49	46	32	54	52	47	36	64	51	26	34	36	70	43	35	25	15	14	49	33	22	30	17	11	42
11	4	9	11	13	21	24	29	30	37	26	27	27	25	29	29	33	33	30	29	37	54	20	53	30	40	55	39	24	9	39	40	39	39	42	45	31	24	13	43	32	30	25	62	32	48	19	23	28	45
12	15	27	15	13	23	33	13	29	15	54	28	31	34	44	16	12	23	22	35	27	29	45	36	37	26	39	52	38	34	57	39	34	41	30	31	54	18	32	36	37	24	45	27	32	25	25	24	18	12
24	13	10	21	25	13	33	25	6	29	23	43	45	25	29	16	37	41	33	33	24	23	47	32	36	45	33	24	33	24	28	47	27	52	43	47	37	48	42	27	52	38	26	18	24	19	21	20	26	33
16	29	9	23	21	25	15	13	15	17	28	28	55	48	38	22	32	23	31	22	42	27	39	56	41	52	53	46	64	42	35	27	49	36	27	28	31	36	42	36	21	37	49	32	26	27	36	35	35	26
16	21	18	17	8	13	32	24	36	35	35	29	17	41	26	14	22	23	43	35	46	30	38	24	69	46	52	19	60	31	41	22	25	38	30	32	41	34	18	52	48	23	15	37	25	13	55	14	19	28
14	17	26	21	26	41	16	18	34	13	37	25	39	23	21	17	30	20	58	45	49	46	46	28	41	27	44	48	23	33	47	28	35	44	40	27	33	39	41	34	35	37	34	34	25	35	4	10	9	18
7	9	10	40	18	44	13	28	32	26	33	28	39	24	35	34	31	50	45	39	32	53	38	31	35	52	36	46	32	38	51	32	45	40	46	25	8	31	11	15	18	25	33	25	44	55	41	29	17	15
24	11	13	30	23	20	41	33	24	16	43	19	38	30	34	23	26	59	18	39	46	29	19	42	36	28	37	51	38	57	33	47	21	44	24	38	42	30	16	38	34	42	20	51	29	21	16	28	24	13
18	9	30	31	19	20	46	32	44	28	15	45	33	49	38	34	33	45	26	59	27	35	55	54	47	57	36	62	41	39	52	13	35	24	39	17	27	16	18	35	21	33	25	26	8	25	18	19	14	11
14	32	28	13	40	56	16	24	25	21	46	40	45	13	37	40	52	36	30	30	63	44	49	31	45	26	33	31	35	22	39	24	35	37	35	26	26	25	44	17	15	21	16	32	34	11	27	26	31	24
24	11	37	37	30	28	24	31	20	32	23	31	35	48	51	37	29	38	38	32	50	43	30	50	27	30	36	42	30	37	37	29	10	40	22	33	35	22	30	29	36	12	6	43	29	34	16	10	19	29
8	27	29	26	36	40	34	39	42	42	46	44	45	32	72	37	40	43	16	63	56	36	42	53	35	57	42	20	32	35	44	55	32	34	32	32	35	35	24	43	27	6	14	24	20	31	14	30	9	23
14	29	52	39	33	23	51	41	24	32	42	77	23	38	58	30	50	43	67	30	48	33	32	30	41	24	42	30	32	41	44	40	43	13	10	20	22	18	14	9	17	40	45	16	32	30	24	51	22	8
17	23	41	26	33	49	37	38	43	42	38	69	29	61	18	36	57	33	30	40	27	19	37	65	39	46	53	35	25	29	72	26	22	32	29	18	27	21	21	36	11	28	37	34	32	12	23	19	31	12
33	39	38	19	25	27	41	26	54	42	43	26	46	39	39	49	43	55	46	51	54	51	30	31	46	31	29	38	42	12	44	33	36	29	32	27	38	25	26	18	18	28	36	24	10	21	17	16	31	20
32	25	11	45	16	29	47	46	37	33	55	30	55	48	52	30	47	42	32	41	57	31	39	27	43	49	30	33	21	28	19	46	24	17	27	18	22	21	46	19	33	35	18	24	24	7	18	27	13	12
30	43	56	45	27	57	36	35	29	49	34	23	56	46	55	34	44	40	50	37	38	38	61	24	48	40	28	42	41	40	6	17	28	23	25	39	26	35	28	30	25	9	16	16	15	18	6	15	24	7
25	27	34	33	43	38	41	27	51	49	50	61	33	29	61	28	46	52	22	35	50	39	29	39	46	38	22	46	26	20	37	17	25	39	38	20	24	19	21	37	22	13	27	7	11	31	21	15	9	12
28	40	20	32	16	46	33	31	35	55	33	29	42	47	33	60	39	40	29	43	25	37	11	19	32	21	17	45	32	47	17	20	18	23	30	37	28	20	26	28	17	26	17	12	13	4	17	20	18	12
54	34	43	30	32	50	34	63	28	60	46	59	28	34	39	50	49	56	42	30	37	35	17	33	35	42	18	11	32	18	23	41	30	37	36	5	18	23	20	21	7	20	21	12	19	19	15	14	12	11
25	37	50	30	45	50	50	72	44	33	25	55	33	50	63	45	39	29	40	35	37	46	36	19	30	32	27	39	32	18	29	27	47	36	31	20	27	17	21	34	23	26	18	19	23	11	4	30	9	17
32	30	16	26	32	45	61	59	34	29	69	36	36	42	39	47	38	31	30	56	37	45	36	18	27	39	11	16	42	27	24	28	47	30	37	14	17	17	16	17	17	9	22	13	17	23	5	19	9	2
22	41	48	25	26	33	48	55	44	35	33	27	46	39	51	24	36	31	42	25	31	23	23	20	18	15	30	34	23	33	32	40	28	8	15	18	22	9	11	36	29	14	25	17	19	14	16	23	16	2
23	48	64	64	64	26	47	51	62	53	50	33	37	46	37	46	38	37	59	23	42	38	45	44	39	33	23	41	24	2	28	27	18	31	24	21	19	12	16	22	8	9	4	8	0	0	7	2	13	5
43	29	45	49	54	44	27	51	30	13	62	53	45	24	32	21	47	25	29	46	26	56	27	29	19	22	48	28	34	31	26	40	35	23	37	21	37	17	22	15	22	13	13	14	13	4	14	5	11	4
28	51	35	47	45	36	44	46	37	30	34	31	23	32	33	24	37	22	39	49	32	21	22	47	32	20	19	40	17	29	35	41	20	25	15	31	30	29	6	10	16	5	22	28	14	6	0	15	6	4
27	35	41	48	48	35	35	41	53	45	43	52	36	34	32	29	38	15	38	48	46	29	39	41	26	31	4	8	21	44	17	35	21	25	9	14	3	4	2	20	30	8	22	3	2	3	2	7	6	8
40	55	25	50	30	49	33	58	52	44	51	39	43	33	24	29	17	52	36	29	31	29	21	23	33	20	19	23	7	18	32	15	15	16	31	6	15	11	2	24	7	5	12	14	9	0	0	2	12	2
59	50	43	51	23	70	48	28	45	43	49	21	25	22	31	37	33	17	16	48	38	33	28	34	40	28	20	27	9	46	19	22	19	9	25	20	10	16	11	12	6	18	28	2	0	18	1	2	2	0
26	54	38	34	33	26	35	27	26	43	49	50	24	38	29	25	21	31	22	40	35	29	34	23	39	21	40	28	13	9	24	21	24	11	17	27	15	11	5	15	16	0	7	9	5	0	7	0	2	0
24	42	49	45	50	30	47	36	44	46	29	49	33	36	11	15	23	27	33	28	26	34	23	14	17	24	14	22	39	22	39	26	24	18	34	20	22	8	11	15	7	8	11	8	2	4	0	2	9	0
34	39	18	44	56	43	24	40	43	45	24	27	38	35	28	17	13	29	28	23	40	23	40	25	28	15	18	17	12	21	15	15	19	14	27	11	13	15	6	6	3	7	8	4	7	0	4	0	2	0
33	60	48	53	32	44	41	18	38	28	37	30	29	23	22	15	39	29	33	12	16	23	27	35	3	39	36	23	17	33	7	19	15	15	8	16	6	16	5	0	3	14	0	0	4	3	4	4	4	0
32	47	26	40	45	37	41	53	20	75	35	39	12	30	42	18	15	42	11	21	27	22	36	21	32	18	23	10	30	15	15	12	8	10	4	9	12	4	8	1	13	0	9	5	9	7	2	0	0	0
27	37	43	27	31	47	39	50	30	50	44	20	40	16	33	15	44	44	29	9	24	36	28	36	17	25	16	22	11	14	11	30	18	7	4	0	5	14	9	3	7	0	6	2	0	3	2	0	5	0
24	16	29	36	46	52	28	28	12	25	31	36	16	19	30	16	54	35	25	14	16	40	10	28	34	16	22	34	8	12	12	26	7	11	22	15	2	0	7	7	6	2	19	10	0	4	0	0	2	0
34	14	35	45	33	48	50	26	14	38	30	31	33	21	21	29	19	48	24	9	42	18	20	8	11	13	37	8	17	13	22	13	20	15	2	0	7	2	0	3	8	3	4	0	0	5	4	0	0	0
24	43	29	39	43	35	21	36	32	24	34	35	33	38	26	29	19	18	20	31	18	13	15	30	11	8	36	18	33	19	17	24	8	18	7	6	0	14	7	5	5	0	0	0	0	0	0	6	0	0
32	21	37	24	39	36	37	27	35	32	31	26	24	23	26	3	16	28	14	58	42	11	25	4	11	11	20	5	27	9	14	4	7	5	13	5	2	0	0	3	0	2	0	0	0	2	5	0	0	0
26	35	34	32	10	25	35	56	20	27	22	14	23	48	23	41	14	20	18	16	16	7	19	34	12	5	12	7	3	17	0	8	5	5	10	2	7	0	4	5	1	0	0	0	0	0	0	0	0	0
31	34	25	23	41	34	34	22	30	34	13	22	20	20	24	53	36	45	11	10	27	18	17	23	13	11	13	12	15	20	19	4	22	6	7	0	0	2	0	0	2	0	0	0	0	0	0	0	0	0
39	40	45	32	47	22	23	41	25	26	22	21	13	27	3	25	29	28	16	18	33	27	23	12	21	7	2	10	8	0	5	4	24	12	5	3	2	0	2	0	0	2	0	0	2	0	0	0	0	0
42	32	33	28	42	39	19	26	19	20	54	26	27	42	26	13	21	16	22	6	13	17	21	17	9	19	9	13	24	8	2	0	7	7	0	0	1	0	0	0	0	0	0	0	0	0	0	0	0	0
26	32	31	43	25	27	13	13	35	42	16	23	42	11	7	22	28	13	7	25	13	19	25	10	8	13	5	21	8	11	9	0	0	0	0	2	0	0	0	1	0	0	0	0	0	0	0	0	0	0
50	48	30	31	24	21	38	31	22	14	37	16	16	10	25	4	25	42	17	27	20	11	9	19	12	11	12	7	7	6	1	3	1	10	2	2	0	0	3	2	0	0	0	0	0	0	0	0	0	0
26	40	24	25	46	22	23	27	25	19	30	37	25	36	20	21	7	18	12	23	15	2	17	19	7	6	8	9	0	10	14	10	4	0	0	5	0	3	0	0	0	0	0	0	0	0	0	0	0	0
37	32	20	32	49	43	26	35	33	24	22	38	29	34	17	22	16	20	18	6	18	9	5	9	2	2	13	5	7	10	8	0	3	4	0	2	3	3	0	0	0	0	0	0	0	0	0	0	0	0
38	26	26	29	19	27	32	24	21	25	29	43	17	23	23	21	14	5	13	7	13	10	21	6	3	10	8	0	0	5	0	0	2	0	0	0	0	0	0	0	0	0	0	0	0	0	0	0	0	0
13	61	30	11	27	36	45	25	23	3	21	16	19	4	22	22	20	13	7	14	18	10	8	12	2	6	10	4	3	0	0	0	0	0	0	0	0	0	0	0	0	0	0	0	0	0	0	0	0	0
36	21	38	28	13	17	16	26	11	34	37	15	21	25	20	34	5	23	4	2	5	6	6	2	2	17	2	3	12	5	6	0	0	0	0	0	0	0	0	0	0	0	0	0	0	6	0	0	0	0
31	26	16	25	46	19	21	54	13	13	21	13	17	17	14	13	15	21	3	10	14	4	5	9	2	0	10	4	6	0	0	0	0	0	2	0	0	0	0	0	0	0	0	0	0	0	0	0	0	0
15	27	32	23	20	33	37	23	22	31	15	16	21	22	20	10	8	16	18	5	19	15	15	0	13	7	0	0	1	14	0	3	2	0	0	0	0	0	0	0	0	0	11	0	0	0	0	0	0	0
29	22	17	26	17	21	21	32	28	29	21	24	20	12	6	14	12	17	2	1	2	2	12	6	2	2	3	0	4	7	0	0	0	3	0	0	0	0	0	0	0	0	0	0	0	0	0	0	0	0
17	17	21	24	14	29	9	6	29	18	8	14	18	20	15	24	13	8	13	8	7	0	7	3	7	11	0	0	0	0	0	0	0	0	0	0	0	0	0	0	0	0	0	0	0	0	0	0	0	0
18	5	37	30	31	17	8	28	28	14	15	16	14	4	9	9	4	22	20	7	2	18	3	0	4	0	0	0	0	0	0	0	5	0	0	0	1	0	0	0	0	0	0	0	0	0	0	0	0	0
16	32	26	26	10	12	25	18	24	15	10	12	17	6	12	15	7	2	0	11	4	3	0	0	0	5	4	6	0	0	0	0	0	0	0	0	0	0	0	0	9	0	0	0	0	0	0	0	0	0
22	20	31	16	20	10	42	23	12	4	0	9	9	12	6	7	8	7	3	0	5	0	0	2	5	0	5	0	0	0	0	0	0	0	0	0	0	0	0	0	0	0	0	0	0	0	0	0	0	0
26	6	21	14	36	31	28	15	7	6	13	10	12	5	10	14	16	11	2	0	0	10	0	0	0	0	0	0	0	0	0	0	0	0	0	0	0	0	0	0	0	0	0	0	0	0	0	0	0	0
23	12	11	33	17	27	20	10	0	14	20	21	11	7	0	18	0	17	3	0	5	3	3	2	6	0	0	0	0	4	0	0	0	0	0	0	0	0	0	0	0	0	0	0	0	0	0	0	0	0
30	23	26	17	7	12	15	2	16	22	4	13	6	0	12	8	13	2	0	0	0	0	0	3	0	3	0	0	0	0	0	0	0	0	0	0	0	0	0	0	0	0	0	0	0	0	0	0	0	0
11	8	25	15	7	8	13	5	13	14	12	18	3	15	13	7	11	0	0	0	0	0	0	3	0	0	0	0	0	0	0	0	0	0	0	0	0	0	0	0	0	0	0	0	0	0	0	0	0	0
13	35	19	21	26	19	15	23	11	7	2	7	9	6	5	4	0	3	2	3	0	0	0	0	0	0	0	0	0	0	0	0	0	0	0	0	0	0	0	4	0	0	0	0	0	0	0	0	0	0
5	27	27	22	17	14	6	10	11	11	9	1	4	0	12	2	4	6	0	3	0	0	0	0	0	0	0	0	0	0	0	0	0	0	0	0	0	0	0	0	0	0	0	0	0	0	0	0	0	0
35	44	26	31	0	14	2	4	2	0	9	4	4	4	0	0	0	2	5	0	4	0	0	0	0	0	0	0	0	0	0	0	0	0	0	0	0	0	0	0	0	0	0	0	0	0	0	0	0	0
15	24	18	12	8	9	18	8	2	15	4	6	5	11	6	0	0	3	2	0	0	0	5	0	0	0	0	0	5	0	0	0	0	0	0	0	0	0	0	0	0	0	0	0	0	0	0	0	0	0
19	15	18	9	20	11	2	8	5	4	4	10	3	2	2	3	4	3	4	4	0	0	0	0	0	0	0	0	0	0	0	0	0	0	0	0	0	0	0	0	0	0	0	0	0	0	0	0	0	0
11	21	6	9	7	13	9	2	8	2	6	0	11	0	3	9	0	0	0	0	0	0	0	0	0	0	0	0	0	0	0	0	0	0	0	0	0	0	0	0	0	0	0	0	0	0	0	0	0	0
2	24	11	16	17	8	14	2	0	3	6	3	3	2	2	3	2	0	0	0	0	0	0	0	0	0	0	0	0	10	0	0	0	0	0	0	0	0	0	0	0	0	0	0	0	0	0	0	0	0
2	23	5	5	20	9	0	18	4	0	0	0	3	2	0	0	0	0	0	0	0	0	0	0	0	0	0	0	0	0	0	0	0	0	0	0	0	0	0	0	0	0	0	0	0	0	0	0	0	0
11	2	10	8	6	5	6	6	8	0	0	10	0	3	2	0	0	0	0	0	0	0	0	0	0	0	0	0	0	0	0	0	0	0	0	0	0	0	0	0	0	0	0	0	0	0	0	0	0	0
34	8	16	7	2	6	0	2	0	0	7	10	0	0	0	0	0	0	0	0	0	0	0	0	0	0	0	0	0	0	0	0	0	0	0	0	0	0	0	0	0	0	0	0	0	0	0	0	0	0
4	5	12	3	2	0	0	5	0	2	0	6	0	0	0	0	0	0	0	0	0	0	0	0	0	0	0	0	0	0	0	0	0	0	0	0	0	0	0	0	0	0	0	0	0	0	0	0	0	0
0	14	7	2	0	0	0	3	6	0	0	0	0	0	0	2	0	0	0	0	0	0	0	0	0	0	0	0	0	0	0	0	0	0	0	0	0	0	0	0	0	0	0	0	0	0	0	0	0	0
8	20	6	8	5	8	5	5	0	0	0	0	0	0	0	0	0	0	0	0	0	0	0	0	0	0	0	0	0	5	0	0	0	0	0	0	0	0	0	0	0	0	0	0	0	0	0	0	0	0
8	7	7	4	4	5	5	2	2	0	0	0	0	0	0	0	0	0	0	0	0	0	0	0	0	0	0	0	0	0	0	0	0	0	0	0	0	0	0	0	0	0	0	0	0	0	0	0	0	0
2	0	2	3	2	3	0	0	0	6	0	0	6	0	0	2	0	0	0	0	0	0	0	0	0	0	0	0	0	0	0	0	0	0	0	0	0	0	0	0	0	0	0	0	0	0	0	0	0	0
10	4	0	6	3	5	0	0	0	0	0	0	0	0	0	0	0	0	0	0	0	14	0	0	0	0	0	0	0	0	0	0	0	0	0	0	0	0	0	0	0	0	0	0	0	0	0	0	0	0
4	7	0	4	3	0	5	0	0	0	0	0	0	0	0	0	0	0	0	0	0	0	0	0	0	0	0	0	0	0	0	0	0	0	0	0	0	0	0	0	0	0	0	0	0	0	0	0	0	0
0	3	0	3	5	0	0	0	0	0	0	0	0	0	0	0	4	0	0	0	0	0	0	0	0	0	0	0	0	0	0	0	0	0	0	0	0	0	0	0	0	0	0	0	0	0	0	0	0	0
[truncated: 150 more columns]

## Sheet: Fig. 3(a)
J	P(J)	dP(j)	Variable
0	0.00028551	3.51489e-05
1	0.000596976	5.08332e-05
2	0.000532087	4.79895e-05
3	0.000311466	3.67123e-05
4	0.000359051	3.9418e-05
5	0.000337421	3.82119e-05
6	0.000449895	4.41258e-05
7	0.000545065	4.85715e-05
8	0.000765687	5.75746e-05
9	0.00092142	6.31637e-05
10	0.00102092	6.64899e-05
11	0.0016352	8.41741e-05
12	0.00222352	9.81842e-05
13	0.00231436	0.000100174
14	0.00373759	0.000127393
15	0.00477148	0.000144012
16	0.00633314	0.000166043
17	0.00815867	0.000188631
18	0.0111392	0.000220735
19	0.0144788	0.000252074
20	0.0198084	0.000295612
21	0.0258344	0.000338592
22	0.031709	0.000376191
23	0.0418878	0.000434504
24	0.0498562	0.000475843
25	0.0624359	0.000535683
26	0.07072	0.000572332
27	0.0816992	0.000618303
28	0.0894642	0.000649337
29	0.0896935	0.000650237
30	0.086129	0.000636142
31	0.0740726	0.000586658
32	0.0683494	0.000562035
33	0.0529535	0.000491124
34	0.040802	0.000428612
35	0.026016	0.00033981
36	0.0152359	0.000258676
37	0.00778665	0.000184246
38	0.00320118	0.000117866
39	0.00112906	6.99267e-05
40	0.000220622	3.08966e-05
41	3.02814e-05	1.14455e-05
42	3.02814e-05	1.14455e-05
43	0	--
44	8.65183e-06	6.11779e-06
45	4.32591e-06	4.32592e-06
46	0	--
47	0	--
48	0	--
49	4.32591e-06	4.32592e-06
50	0	--
51	0	--
52	0	--
53	3.46073e-05	1.22357e-05
54	1.29777e-05	7.49275e-06
55	8.65183e-06	6.11779e-06
56	0	--
57	0	--
58	0	--
59	0	--

## Sheet: Fig. 3(b)
J	P(J)	dP(j)	Variable
0	0.00875318	0.000222585
1	0.0088654	0.00022402
2	0.00934794	0.000230091
3	0.0100886	0.00023912
4	0.0103748	0.000242522
5	0.0116428	0.000257077
6	0.0131017	0.000272905
7	0.0143137	0.000285419
8	0.0144371	0.000286664
9	0.0147065	0.000289364
10	0.0148411	0.000290705
11	0.0165132	0.000306897
12	0.0184097	0.000324344
13	0.0187296	0.0003272
14	0.021176	0.000348331
15	0.0208056	0.000345209
16	0.0222589	0.000357316
17	0.0259397	0.000386424
18	0.0289865	0.000409094
19	0.0338737	0.000443287
20	0.0396306	0.000480812
21	0.0442092	0.000508944
22	0.0454043	0.000516073
23	0.0490683	0.000537431
24	0.0528838	0.000558949
25	0.0535964	0.000562892
26	0.0530802	0.000560038
27	0.0541463	0.00056592
28	0.0522834	0.000555608
29	0.0479741	0.000531128
30	0.0402814	0.000484896
31	0.0333967	0.000440054
32	0.0280382	0.000402161
33	0.0219054	0.000354406
34	0.0157782	0.00029988
35	0.0121142	0.00026229
36	0.00809108	0.000213931
37	0.00447759	0.000158859
38	0.00281673	0.000125894
39	0.00196385	0.000105075
40	0.00101559	7.55268e-05
41	0.000437659	4.9566e-05
42	0.000145886	2.86127e-05
43	5.61101e-05	1.77441e-05
44	2.80551e-05	1.25468e-05
45	0	--
46	5.61101e-06	5.61103e-06
47	5.61101e-06	5.61103e-06
48	0	--
49	0	--
50	0	--
51	0	--
52	0	--
53	0	--
54	0	--
55	0	--
56	0	--
57	0	--
58	0	--
59	0	--

## Sheet: Fig. 3(c)
	The numbers in each matrix element represent the probability P(J,KERODII)
	The horizontal axis is the angular momentum, J.
	The vertical axis is the KERODII in eV
0	0	0	0	0	0	0	0	0	0	0	0	2.16284e-05	0	0	0	4.32567e-06	4.32567e-06	4.32567e-06	0	1.73027e-05	0	0	0	0	0	0	0	0	0	0	0	0	0	0	0	0	0	0	0	0	0	0	0	0	0	0	0	0	0
0	0	0	0	0	0	0	0	0	0	0	0	4.32567e-06	8.65134e-06	8.65134e-06	4.32567e-06	4.32567e-06	0	3.02797e-05	6.05594e-05	0.000121119	8.21878e-05	9.94904e-05	0.000108142	3.46054e-05	1.2977e-05	0	0	0	0	0	0	0	0	0	0	0	0	0	0	0	0	0	0	0	0	0	0	0	0
0	0	0	0	0	0	0	0	0	8.65134e-06	0	0	0	0	0	0	0	0	2.5954e-05	7.78621e-05	7.78621e-05	0.000125444	0.000138421	0.000116793	0.000216284	0.000311448	0.00025954	0.00016005	6.05594e-05	0	0	0	0	0	0	0	0	0	0	0	0	0	0	0	0	0	0	0	0	0
0	0	0	0	0	0	0	0	0	0	0	0	0	4.32567e-06	4.32567e-06	3.02797e-05	8.65134e-06	3.8931e-05	2.5954e-05	7.35364e-05	8.65134e-05	0.000103816	0.000155724	0.000177353	0.000229261	0.00028982	0.000324425	0.000307123	0.000458521	0.000337402	9.94904e-05	0	0	0	0	0	0	0	0	0	0	0	0	0	0	0	0	0	0	0
0	0	0	0	0	0	0	0	0	0	0	0	0	4.32567e-06	0	8.65134e-06	4.32567e-05	0	2.5954e-05	3.8931e-05	0.00016005	0.000125444	0.000138421	0.000311448	0.00038931	0.000363356	0.000272517	0.000514755	0.000497452	0.000553686	0.000246563	0.000198981	5.19081e-05	0	0	0	0	0	0	0	0	0	0	0	0	0	0	0	0	0
0	0	0	0	0	0	0	0	0	0	0	0	4.32567e-06	0	8.65134e-06	0	0	4.32567e-06	2.5954e-05	2.16284e-05	0.000125444	5.62337e-05	0.000103816	0.000147073	0.00025954	0.000315774	0.000484475	0.000562337	0.000523406	0.000406613	0.000488801	0.000194655	0.000341728	0.00016005	0	0	0	0	0	0	0	0	0	0	0	0	0	0	0	0
0	0	0	0	0	0	0	0	0	0	0	0	4.32567e-06	0	0	0	3.46054e-05	3.02797e-05	2.5954e-05	1.73027e-05	0.000151398	0.000121119	0.000134096	0.000112467	0.000324425	0.000220609	0.000333077	0.00038931	0.000553686	0.000454195	0.000250889	0.000376333	0.000181678	0.000134096	4.75824e-05	8.65134e-06	0	0	0	0	0	0	0	0	0	0	0	0	0	0
0	0	0	0	0	0	0	0	0	0	0	0	0	3.02797e-05	0	0	3.02797e-05	3.02797e-05	3.8931e-05	6.05594e-05	0.000112467	3.8931e-05	0.000216284	0.000246563	0.000298471	0.000324425	0.000333077	0.000337402	0.000527732	0.000380659	0.000510429	0.000315774	0.000207632	0.000155724	0.000173027	6.05594e-05	4.32567e-06	0	0	0	0	0	0	0	0	0	0	0	0	0
0	0	0	0	0	0	0	0	0	0	0	0	8.65134e-06	4.32567e-06	0	0	1.2977e-05	2.5954e-05	4.32567e-06	3.8931e-05	9.51648e-05	6.48851e-05	0.000242238	0.000237912	0.00012977	0.000211958	0.000341728	0.000311448	0.000397962	0.000350379	0.000276843	0.000415264	0.000194655	0.000194655	0.000103816	0.000103816	1.2977e-05	0	0	0	0	0	0	0	0	0	0	0	0	0
0	0	0	0	0	0	0	0	0	0	0	0	4.32567e-06	0	0	8.65134e-06	0	1.73027e-05	3.02797e-05	2.5954e-05	0.00012977	0.000108142	0.000121119	0.000211958	0.000315774	0.000294146	0.000488801	0.000484475	0.000605594	0.00038931	0.000410939	0.000125444	0.00041959	0.00016005	6.05594e-05	8.65134e-06	8.65134e-06	0	0	0	0	0	0	0	0	0	0	0	0	0
0	0	0	0	0	0	0	0	3.46054e-05	0	0	0	0	0	3.8931e-05	0	1.73027e-05	8.65134e-06	3.02797e-05	8.65134e-05	0.000112467	0.000125444	0.000147073	0.000224935	0.000276843	0.000397962	0.000298471	0.000410939	0.000445544	0.000333077	0.000467172	0.000298471	0.000246563	0.000198981	7.78621e-05	2.5954e-05	0	0	0	0	0	0	0	0	0	0	0	0	0	0
0	0	0	0	0	0	0	0	0	0	0	0	0	0	1.73027e-05	0	2.16284e-05	2.16284e-05	0	6.05594e-05	0.000121119	7.35364e-05	0.000181678	0.000298471	0.000328751	0.000372008	0.000532058	0.000467172	0.000501778	0.000683456	0.000363356	0.000250889	0.000272517	0.000116793	3.8931e-05	1.2977e-05	0	2.16284e-05	0	0	0	0	0	0	0	0	0	0	0	0
0	0	0	0	0	0	0	0	0	0	4.32567e-06	1.73027e-05	0	0	0	0	0	4.32567e-06	4.32567e-05	2.5954e-05	7.35364e-05	0.000142747	9.94904e-05	0.000177353	0.000207632	0.000328751	0.000337402	0.00038931	0.000471498	0.00041959	0.000445544	0.000328751	0.000177353	0.000125444	0.00012977	7.78621e-05	0	0	0	0	0	0	0	0	0	0	0	0	0	0
0	0	0	0	0	0	0	0	0	0	0	0	0	8.65134e-06	0	6.05594e-05	2.16284e-05	1.2977e-05	2.16284e-05	2.16284e-05	4.32567e-06	0.00019033	0.000134096	0.000112467	0.000224935	0.000363356	0.000263866	0.000545035	0.000354705	0.000532058	0.00041959	0.000281169	0.000359031	0.000125444	0.000134096	3.02797e-05	0	0	0	0	0	0	0	0	0	0	0	0	0	0
0	0	0	0	0	0	0	0	0	0	0	0	0	1.2977e-05	0	0	6.92107e-05	1.2977e-05	2.5954e-05	8.65134e-05	3.8931e-05	9.08391e-05	0.000147073	9.51648e-05	0.000276843	0.000445544	0.000393636	0.000519081	0.000384985	0.000328751	0.00044987	0.00038931	0.000428241	0.000125444	3.46054e-05	6.92107e-05	0	0	0	0	0	0	0	0	0	0	0	0	0	0
0	0	0	0	0	0	0	0	0	8.65134e-06	4.32567e-06	0	0	0	4.32567e-06	1.73027e-05	2.16284e-05	2.16284e-05	3.8931e-05	7.78621e-05	4.75824e-05	8.65134e-05	0.000177353	0.000250889	0.000177353	0.000281169	0.000441218	0.000428241	0.000519081	0.000618571	0.000436893	0.000553686	0.000285494	0.000224935	0.000181678	1.73027e-05	4.32567e-06	0	0	0	0	0	0	0	0	0	0	0	0	0
0	0	0	0	0	0	0	0	0	0	0	2.5954e-05	0	0	2.5954e-05	0	1.2977e-05	1.73027e-05	0.000151398	3.46054e-05	3.8931e-05	0.000125444	0.000216284	0.000116793	0.000350379	0.000272517	0.000406613	0.000423916	0.000445544	0.000406613	0.000237912	0.000337402	0.000255215	9.08391e-05	0.000112467	6.92107e-05	2.16284e-05	0	0	0	0	0	0	0	0	0	0	0	0	0
0	0	0	0	0	0	0	0	0	0	4.32567e-06	0	0	8.65134e-06	1.73027e-05	4.32567e-06	0	1.73027e-05	9.08391e-05	8.65134e-06	8.65134e-05	6.48851e-05	9.94904e-05	0.000255215	0.000237912	0.000376333	0.000376333	0.000363356	0.000350379	0.00057964	0.000527732	0.000376333	0.000207632	0.000211958	9.94904e-05	5.62337e-05	4.75824e-05	0	0	0	0	0	0	0	0	0	0	0	0	0
0	0	0	0	0	0	0	0	0	0	0	0	0	0	4.32567e-06	2.5954e-05	3.02797e-05	8.65134e-06	3.8931e-05	5.62337e-05	0.000103816	6.05594e-05	0.000103816	0.000242238	0.000294146	0.000307123	0.000333077	0.000380659	0.000631548	0.000467172	0.000588291	0.00044987	0.000410939	0.000168701	0.000108142	4.75824e-05	2.16284e-05	4.32567e-06	0	0	0	0	0	0	0	0	0	0	0	0
0	4.32567e-06	0	0	0	0	0	0	0	0	0	0	0	4.32567e-06	0	2.5954e-05	4.32567e-06	0	5.19081e-05	3.8931e-05	9.08391e-05	0.000216284	0.000103816	0.000121119	0.000198981	0.000380659	0.000359031	0.000307123	0.000363356	0.000493127	0.000458521	0.000216284	0.000480149	0.000168701	0.000103816	4.32567e-05	3.46054e-05	0	0	0	0	0	0	0	0	0	0	0	0	0
0	0	0	0	0	0	0	0	0	0	0	0	8.65134e-06	0	4.32567e-06	4.32567e-06	8.65134e-06	8.65134e-06	7.35364e-05	0.000108142	5.62337e-05	0.000181678	0.000125444	0.000220609	0.000246563	0.000384985	0.000307123	0.000614245	0.000493127	0.000640199	0.000471498	0.000428241	0.000229261	0.000108142	0.00012977	0.000103816	8.65134e-06	8.65134e-06	0	0	0	0	0	0	0	0	0	0	0	0
0	0	0	0	0	0	0	0	0	0	0	0	0	0	0	0	0	2.5954e-05	4.32567e-06	6.92107e-05	0.00012977	7.35364e-05	0.00012977	0.000138421	0.000298471	0.000384985	0.000454195	0.000397962	0.000601268	0.000545035	0.000467172	0.000432567	0.000203307	0.000216284	5.19081e-05	4.75824e-05	1.2977e-05	4.32567e-06	0	0	0	0	0	0	0	0	0	0	0	0
0	0	0	0	0	0	0	0	0	0	0	0	0	4.32567e-06	0	8.65134e-06	8.65134e-06	6.05594e-05	0	9.51648e-05	9.51648e-05	4.32567e-05	0.000255215	0.000203307	0.000402287	0.000337402	0.000393636	0.000397962	0.000484475	0.00060992	0.000367682	0.000298471	0.000224935	0.000198981	0.000108142	6.48851e-05	6.05594e-05	0	0	0	0	0	0	0	0	0	0	0	0	0
0	0	0	0	0	0	0	0	0	0	0	0	0	0	8.65134e-06	3.8931e-05	8.65134e-06	2.5954e-05	6.92107e-05	1.2977e-05	0.00012977	0.000151398	0.000177353	0.000216284	0.000285494	0.000224935	0.000527732	0.000523406	0.000596943	0.000540709	0.000372008	0.000432567	0.000328751	0.000263866	9.08391e-05	1.73027e-05	1.2977e-05	0	0	0	0	0	0	0	0	0	0	0	0	0
0	0	0	0	0	0	0	0	0	0	0	0	0	1.73027e-05	4.32567e-06	5.62337e-05	3.02797e-05	0	0.000116793	9.08391e-05	6.92107e-05	8.21878e-05	0.000220609	0.00028982	0.000186004	0.000397962	0.000458521	0.000341728	0.0003201	0.000380659	0.000558012	0.000445544	0.000263866	0.000207632	8.65134e-05	4.75824e-05	2.5954e-05	0	0	0	0	0	0	0	0	0	0	0	0	0
0	0	0	0	0	0	0	0	0	0	0	0	4.32567e-06	4.32567e-06	0	2.5954e-05	1.73027e-05	3.46054e-05	1.2977e-05	5.19081e-05	0.000134096	0.000147073	0.00012977	0.000242238	0.0003201	0.00038931	0.000397962	0.000458521	0.000648851	0.000397962	0.000627222	0.000493127	0.000307123	0.000315774	0.000168701	1.2977e-05	3.46054e-05	4.32567e-05	0	0	0	0	0	0	0	0	0	0	0	0
0	0	0	0	0	0	0	0	0	0	0	0	0	2.5954e-05	0	1.2977e-05	0	0	2.5954e-05	0.000121119	9.51648e-05	0.000108142	0.000211958	0.000194655	0.000224935	0.000397962	0.000393636	0.00038931	0.000501778	0.000566663	0.000350379	0.000237912	0.000346054	0.000445544	7.78621e-05	8.65134e-05	3.8931e-05	0	4.32567e-06	0	0	0	0	0	0	0	0	0	0	0
0	0	0	0	0	0	0	0	0	0	0	0	0	1.73027e-05	0	4.32567e-06	3.02797e-05	2.16284e-05	3.46054e-05	0.000103816	6.92107e-05	0.000103816	0.000112467	0.000207632	0.000337402	0.000397962	0.000384985	0.000462847	0.000402287	0.000622897	0.000640199	0.000562337	0.000501778	0.000233586	9.51648e-05	0.000116793	5.19081e-05	4.32567e-06	0	0	0	0	0	0	0	0	0	0	0	0
0	0	0	0	0	0	0	0	0	0	0	1.2977e-05	8.65134e-06	0	8.65134e-06	1.2977e-05	5.62337e-05	1.73027e-05	3.46054e-05	6.48851e-05	0.000151398	8.21878e-05	0.000108142	0.000177353	0.000224935	0.000471498	0.000488801	0.000497452	0.000497452	0.000519081	0.000367682	0.000142747	0.000242238	0.000285494	0.000168701	9.51648e-05	6.92107e-05	0	0	0	0	0	0	0	0	0	0	0	0	0
0	0	0	0	0	0	0	0	0	0	0	0	0	0	4.32567e-06	0	1.2977e-05	4.32567e-05	6.05594e-05	6.48851e-05	3.8931e-05	6.92107e-05	0.000108142	0.000177353	0.000177353	0.000341728	0.000272517	0.000475824	0.000506104	0.000363356	0.000614245	0.000346054	0.000415264	0.000410939	0.000116793	8.21878e-05	3.8931e-05	0	0	0	0	0	0	0	0	0	0	0	0	0
0	0	0	0	0	0	0	0	0	0	0	0	4.32567e-06	0	0	0	0	8.65134e-06	6.92107e-05	6.48851e-05	0.000147073	0.000138421	0.000116793	0.00028982	0.000250889	0.000307123	0.00044987	0.000536383	0.000536383	0.000545035	0.00057964	0.000363356	0.000445544	0.000246563	0.000142747	9.51648e-05	6.48851e-05	0	0	0	0	0	0	0	0	0	0	0	0	0
0	4.32567e-06	0	0	0	0	0	0	0	0	2.5954e-05	0	0	0	2.16284e-05	3.02797e-05	5.62337e-05	0	3.02797e-05	8.65134e-05	4.32567e-05	2.5954e-05	0.00016005	0.000233586	0.0003201	0.000315774	0.00041959	0.000510429	0.000614245	0.000484475	0.000432567	0.00028982	0.000467172	0.000246563	0.000138421	7.78621e-05	3.02797e-05	0	0	0	0	0	0	0	0	0	0	0	0	0
0	0	0	0	0	0	0	0	0	0	0	0	2.16284e-05	1.73027e-05	2.16284e-05	8.65134e-06	1.73027e-05	2.5954e-05	8.65134e-06	8.21878e-05	9.51648e-05	0.000164376	0.000155724	0.000237912	0.000311448	0.000281169	0.000514755	0.000519081	0.000562337	0.000570989	0.000402287	0.000618571	0.000350379	0.00028982	0.000112467	5.62337e-05	2.16284e-05	0	4.32567e-06	0	0	0	0	0	0	0	0	0	0	0
0	0	0	0	0	0	0	0	0	0	0	0	0	4.32567e-06	0	0	4.75824e-05	5.19081e-05	8.65134e-06	7.35364e-05	7.35364e-05	0.000125444	0.000138421	0.000354705	0.000315774	0.000397962	0.000263866	0.000406613	0.000432567	0.000367682	0.000661828	0.000471498	0.000454195	0.000263866	0.000207632	0.000121119	1.2977e-05	4.32567e-06	0	0	0	0	0	0	0	0	0	0	0	0
0	0	0	0	0	0	0	0	0	0	0	1.2977e-05	0	0	0	4.32567e-05	2.5954e-05	8.65134e-06	6.05594e-05	3.46054e-05	0.000121119	0.000138421	0.000103816	0.000173027	0.000333077	0.00025954	0.000406613	0.00054936	0.000497452	0.000410939	0.000462847	0.000471498	0.000242238	0.000198981	0.000276843	7.35364e-05	2.5954e-05	8.65134e-06	0	0	0	0	0	0	0	0	0	0	0	0
0	0	0	0	0	0	0	0	0	0	0	0	0	8.65134e-06	0	8.65134e-06	2.5954e-05	4.75824e-05	5.19081e-05	2.16284e-05	7.35364e-05	0.000203307	0.000181678	0.000194655	0.000186004	0.000246563	0.00041959	0.000631548	0.000380659	0.000648851	0.000588291	0.000372008	0.000441218	0.000207632	9.08391e-05	5.62337e-05	3.8931e-05	1.73027e-05	0	0	0	0	0	0	0	0	0	0	0	0
0	0	0	0	0	0	0	8.65134e-06	0	0	0	0	0	4.32567e-06	0	4.32567e-06	1.2977e-05	3.46054e-05	2.5954e-05	9.51648e-05	1.73027e-05	9.94904e-05	0.000168701	0.000181678	0.000458521	0.000397962	0.0003201	0.000519081	0.000423916	0.000558012	0.00044987	0.000328751	0.000523406	0.000285494	0.000186004	9.94904e-05	1.73027e-05	0	0	0	0	0	0	0	0	0	0	0	0	0
0	0	0	0	0	0	0	0	0	0	0	0	0	2.5954e-05	4.32567e-06	2.16284e-05	0	3.8931e-05	8.65134e-06	2.16284e-05	1.2977e-05	0.000116793	9.51648e-05	0.000397962	0.000298471	0.000441218	0.000324425	0.00057964	0.000635874	0.000376333	0.000467172	0.000441218	0.00038931	0.000410939	0.00019033	7.35364e-05	2.16284e-05	0	0	1.2977e-05	0	0	0	0	0	0	0	0	0	0
0	0	0	0	0	0	0	0	0	0	0	0	0	1.73027e-05	8.65134e-06	0	0	6.05594e-05	3.02797e-05	3.8931e-05	8.21878e-05	0.000112467	7.78621e-05	0.000372008	0.000203307	0.000436893	0.000458521	0.000540709	0.00041959	0.000532058	0.000467172	0.000242238	0.000497452	0.000250889	0.000194655	6.92107e-05	6.48851e-05	8.65134e-06	8.65134e-06	0	0	0	0	0	0	0	0	0	0	0
0	0	0	0	0	0	0	0	0	0	0	0	0	0	8.65134e-06	3.02797e-05	0	3.8931e-05	1.73027e-05	8.21878e-05	9.51648e-05	0.000108142	0.000108142	0.000298471	0.000186004	0.0003201	0.000406613	0.000372008	0.000648851	0.000475824	0.000536383	0.000614245	0.000363356	0.000207632	8.21878e-05	5.19081e-05	0.000186004	8.65134e-06	4.32567e-06	0	0	0	0	0	0	0	0	0	0	0
0	0	0	0	0	0	0	0	0	0	0	2.5954e-05	2.16284e-05	0	3.02797e-05	0	8.65134e-06	3.8931e-05	7.35364e-05	8.21878e-05	9.51648e-05	8.21878e-05	0.000198981	0.000298471	0.000268192	0.00038931	0.000488801	0.000536383	0.000614245	0.000583966	0.000683456	0.000436893	0.000402287	0.000250889	0.000177353	8.21878e-05	8.21878e-05	0	4.32567e-06	0	0	0	0	0	0	0	0	0	0	0
0	0	0	0	0	0	0	0	0	0	0	0	0	4.32567e-06	8.65134e-06	4.32567e-06	8.65134e-06	2.16284e-05	6.05594e-05	6.92107e-05	0.000138421	0.000168701	0.000103816	0.000324425	0.000294146	0.000493127	0.000718061	0.000583966	0.00041959	0.00067913	0.000510429	0.000536383	0.000510429	0.000138421	0.000242238	0.000177353	6.05594e-05	0	0	0	0	0	0	0	0	0	0	0	0	0
0	0	0	0	0	0	0	0	0	0	4.32567e-06	0	0	0	4.32567e-06	8.65134e-06	8.65134e-06	8.65134e-06	7.35364e-05	0.000108142	0.000112467	0.000177353	0.00016005	0.000224935	0.00025954	0.000198981	0.000532058	0.000493127	0.000354705	0.000622897	0.000415264	0.000545035	0.000475824	0.000207632	0.000229261	6.48851e-05	5.19081e-05	0	8.65134e-06	0	0	0	0	0	0	0	0	0	0	0
0	0	0	0	0	0	0	0	0	0	0	0	0	0	0	8.65134e-06	2.5954e-05	4.32567e-05	7.78621e-05	6.48851e-05	3.46054e-05	6.05594e-05	0.000211958	0.000354705	0.000324425	0.000376333	0.000458521	0.000644525	0.000718061	0.000536383	0.000705084	0.000415264	0.000372008	0.000376333	0.000177353	0.00012977	6.48851e-05	8.65134e-06	0	0	0	0	0	0	0	0	0	0	0	0
0	0	0	0	0	0	0	0	0	0	0	0	0	0	0	4.75824e-05	0	4.32567e-06	3.02797e-05	3.46054e-05	0.000112467	0.000116793	0.000164376	0.000224935	0.000207632	0.000436893	0.000458521	0.000592617	0.000713736	0.000480149	0.000640199	0.000346054	0.000376333	0.0003201	0.000194655	9.94904e-05	6.48851e-05	0	0	0	0	0	0	0	0	0	0	0	0	0
0	0	0	0	0	0	0	0	0	0	0	0	0	4.32567e-06	3.8931e-05	1.73027e-05	4.32567e-06	6.05594e-05	6.92107e-05	8.21878e-05	5.19081e-05	0.000125444	0.000207632	0.000121119	0.000281169	0.000432567	0.000497452	0.000527732	0.000506104	0.000298471	0.000644525	0.000510429	0.000397962	0.00057964	0.000367682	6.92107e-05	3.02797e-05	8.65134e-06	8.65134e-06	0	0	0	0	0	0	0	0	0	0	0
0	0	0	0	0	0	0	0	0	0	1.73027e-05	0	8.65134e-06	2.5954e-05	0	0	1.2977e-05	1.73027e-05	3.46054e-05	3.02797e-05	8.65134e-05	0.000211958	0.000198981	0.000194655	0.000268192	0.000523406	0.000510429	0.000527732	0.000622897	0.000847832	0.000536383	0.000432567	0.000406613	0.000324425	0.000194655	0.000142747	3.46054e-05	6.05594e-05	8.65134e-06	0	0	0	0	0	0	0	0	0	0	0
0	0	0	0	0	0	0	0	0	0	0	0	8.65134e-06	8.65134e-06	0	4.32567e-06	1.2977e-05	1.2977e-05	3.46054e-05	7.35364e-05	0.00012977	0.000173027	0.000207632	0.000229261	0.000328751	0.000354705	0.000432567	0.000380659	0.000653176	0.000692107	0.000545035	0.00038931	0.000445544	0.000285494	6.05594e-05	7.35364e-05	9.94904e-05	5.19081e-05	0	0	0	0	0	0	0	0	0	0	0	0
0	0	0	0	0	0	0	0	8.65134e-06	0	0	0	0	0	8.65134e-06	0	3.02797e-05	2.16284e-05	4.32567e-05	0.000116793	4.32567e-05	0.000207632	0.000198981	0.000164376	0.000276843	0.00054936	0.000397962	0.000635874	0.000687782	0.000510429	0.000674805	0.000376333	0.000462847	0.000367682	0.000294146	0.000138421	0.000116793	2.16284e-05	4.32567e-06	0	0	0	0	0	0	0	0	0	0	0
0	0	0	0	0	0	0	0	0	0	0	0	0	0	1.2977e-05	8.65134e-06	3.46054e-05	2.5954e-05	2.16284e-05	0.000112467	5.19081e-05	0.000116793	0.000194655	0.000224935	0.000294146	0.000324425	0.000484475	0.000514755	0.000860809	0.000601268	0.000467172	0.000302797	0.000458521	0.000285494	0.000203307	0.000116793	0.000142747	1.2977e-05	1.2977e-05	0	0	0	0	0	0	0	0	0	0	0
0	0	0	0	0	0	0	0	4.32567e-06	0	0	0	0	0	3.02797e-05	3.46054e-05	1.73027e-05	3.46054e-05	3.02797e-05	3.8931e-05	0.000103816	0.000138421	0.000276843	0.000250889	0.000164376	0.000298471	0.00038931	0.000523406	0.000657502	0.000558012	0.000705084	0.000527732	0.000393636	0.000359031	0.000168701	0.000134096	3.46054e-05	1.73027e-05	0	0	0	0	0	0	0	0	0	0	0	0
0	0	0	0	0	0	0	0	0	0	0	0	0	0	1.73027e-05	4.75824e-05	2.16284e-05	6.48851e-05	3.8931e-05	6.48851e-05	9.51648e-05	0.000177353	0.00016005	0.000281169	0.000155724	0.000350379	0.000458521	0.000566663	0.000562337	0.000648851	0.000830529	0.000674805	0.000397962	0.000177353	0.000428241	0.00012977	0.000116793	2.5954e-05	0	0	0	0	0	0	0	0	0	0	0	0
0	0	0	0	0	0	0	0	8.65134e-06	0	0	8.65134e-06	0	8.65134e-06	0	1.2977e-05	4.32567e-06	9.94904e-05	7.35364e-05	4.32567e-05	0.000155724	0.000177353	0.000103816	0.000164376	0.00016005	0.000372008	0.000462847	0.000285494	0.000532058	0.000605594	0.00054936	0.000441218	0.000423916	0.000406613	0.000220609	0.000103816	5.62337e-05	3.46054e-05	0	1.73027e-05	0	0	0	0	0	0	0	0	0	0
0	0	0	0	0	0	0	0	0	0	3.8931e-05	8.65134e-06	0	0	4.32567e-06	1.2977e-05	1.2977e-05	4.32567e-06	8.65134e-05	9.08391e-05	6.92107e-05	0.000103816	0.000315774	0.000155724	0.000354705	0.000553686	0.000497452	0.000558012	0.000605594	0.000614245	0.000532058	0.000350379	0.000454195	0.000462847	0.000155724	0.000194655	3.02797e-05	0	0	4.32567e-06	0	0	0	0	0	0	0	0	0	0
0	0	0	0	0	0	0	0	0	0	0	0	0	0	2.16284e-05	8.65134e-06	8.65134e-06	8.65134e-06	9.08391e-05	6.05594e-05	5.62337e-05	5.19081e-05	0.000151398	0.000268192	0.000142747	0.000307123	0.000506104	0.000527732	0.000510429	0.000687782	0.000787272	0.000532058	0.000415264	0.000298471	0.000246563	0.000168701	0.000138421	3.8931e-05	2.5954e-05	0	0	0	0	0	0	0	0	0	0	0
0	0	0	0	0	0	0	0	0	0	0	0	1.73027e-05	8.65134e-06	0	1.2977e-05	1.73027e-05	8.65134e-06	1.2977e-05	4.75824e-05	0.00012977	9.08391e-05	0.00019033	0.000246563	0.00028982	0.000393636	0.000471498	0.000640199	0.000506104	0.000605594	0.000471498	0.000514755	0.000467172	0.00041959	0.00025954	0.000155724	0.00012977	2.16284e-05	0	0	0	0	0	0	0	0	0	0	0	0
0	0	0	0	0	0	0	0	0	0	0	0	0	1.2977e-05	3.46054e-05	8.65134e-06	2.5954e-05	4.32567e-06	3.8931e-05	3.46054e-05	3.8931e-05	0.000186004	0.000108142	0.000263866	0.000229261	0.000285494	0.000570989	0.000627222	0.000596943	0.000942996	0.000519081	0.00038931	0.000432567	0.000315774	0.00025954	0.000233586	8.65134e-05	5.19081e-05	1.2977e-05	0	0	0	0	0	0	0	0	0	0	0
0	0	0	0	0	0	0	0	4.32567e-06	0	0	0	0	8.65134e-06	1.2977e-05	2.5954e-05	9.51648e-05	3.46054e-05	1.73027e-05	8.65134e-05	5.62337e-05	7.78621e-05	0.000233586	0.000229261	0.000207632	0.00044987	0.000376333	0.000471498	0.000462847	0.000808901	0.000519081	0.000341728	0.000436893	0.000211958	0.000237912	0.000138421	0.000103816	5.62337e-05	0	0	0	0	0	0	0	0	0	0	0	0
0	0	0	0	0	0	0	0	0	0	0	0	4.32567e-06	0	8.65134e-06	4.32567e-06	2.5954e-05	2.16284e-05	8.65134e-05	3.02797e-05	0.000121119	0.000151398	0.000237912	0.000276843	0.0003201	0.00038931	0.00041959	0.00060992	0.000510429	0.000661828	0.000553686	0.000445544	0.00054936	0.0003201	0.000263866	0.000125444	3.8931e-05	3.02797e-05	6.05594e-05	0	0	0	0	0	0	0	0	0	0	0
0	0	0	0	0	0	0	1.2977e-05	0	0	0	0	0	8.65134e-06	0	3.02797e-05	8.65134e-06	4.32567e-05	8.65134e-05	3.8931e-05	0.000108142	7.35364e-05	0.000229261	0.000268192	0.000307123	0.000346054	0.000354705	0.000471498	0.000631548	0.000601268	0.000506104	0.000622897	0.000359031	0.000380659	0.000276843	0.000138421	8.21878e-05	4.32567e-05	2.5954e-05	0	0	0	0	0	0	0	0	0	0	0
0	8.65134e-06	0	0	0	0	0	0	0	0	0	0	4.32567e-06	4.32567e-06	0	0	2.16284e-05	0	4.32567e-05	6.48851e-05	8.21878e-05	0.000147073	0.000272517	0.00019033	0.000142747	0.000475824	0.000467172	0.000601268	0.000570989	0.00054936	0.000501778	0.000497452	0.000670479	0.000441218	0.000302797	0.000108142	0.000147073	2.5954e-05	0	0	0	0	0	0	0	0	0	0	0	0
0	0	0	0	0	0	0	0	0	0	0	0	0	0	2.16284e-05	4.32567e-06	4.32567e-06	5.19081e-05	9.94904e-05	8.65134e-05	8.65134e-05	0.000173027	0.000103816	0.000237912	0.000307123	0.000324425	0.000627222	0.000488801	0.000510429	0.000761318	0.000540709	0.000397962	0.000653176	0.000346054	0.000255215	0.000164376	9.08391e-05	4.75824e-05	0	4.32567e-06	0	0	0	0	0	0	0	0	0	0
0	0	0	0	0	0	0	0	0	0	0	8.65134e-06	0	1.2977e-05	0	0	1.2977e-05	8.65134e-05	6.05594e-05	2.5954e-05	9.08391e-05	0.000134096	6.05594e-05	0.000194655	0.000311448	0.000333077	0.000346054	0.000761318	0.000670479	0.000674805	0.00060992	0.000445544	0.000653176	0.00025954	0.000285494	0.000103816	0.000134096	2.16284e-05	0	0	0	0	0	0	0	0	0	0	0	0
0	0	0	0	0	8.65134e-06	0	0	0	0	0	1.2977e-05	0	0	0	4.32567e-06	4.32567e-05	2.5954e-05	6.05594e-05	6.05594e-05	5.19081e-05	5.62337e-05	0.000121119	0.000121119	0.000311448	0.000545035	0.000298471	0.000471498	0.000540709	0.000696433	0.000596943	0.000618571	0.000402287	0.000393636	0.000116793	0.000125444	4.32567e-05	4.32567e-06	8.65134e-06	1.73027e-05	0	0	0	0	0	0	0	0	0	0
0	0	0	0	0	0	8.65134e-06	0	0	0	0	1.2977e-05	0	0	8.65134e-06	0	8.65134e-06	4.75824e-05	6.05594e-05	1.73027e-05	0.000103816	9.94904e-05	6.48851e-05	0.000246563	0.000246563	0.000475824	0.000480149	0.000302797	0.000575314	0.000605594	0.000830529	0.000731038	0.000506104	0.000393636	0.000337402	0.000168701	0.000216284	4.32567e-05	0	0	0	0	0	0	0	0	0	0	0	0
0	0	0	0	0	0	0	0	0	0	0	0	0	8.65134e-06	4.32567e-05	0	2.16284e-05	2.5954e-05	3.46054e-05	0.000108142	7.78621e-05	8.65134e-05	0.000203307	0.000173027	0.000311448	0.000445544	0.000462847	0.000480149	0.00067913	0.000618571	0.000635874	0.000467172	0.000480149	0.000337402	0.000246563	0.000255215	6.05594e-05	5.19081e-05	8.65134e-06	3.46054e-05	0	0	0	0	0	0	0	0	0	0
0	0	0	0	0	0	0	0	0	0	0	8.65134e-06	0	0	0	4.32567e-06	8.65134e-06	5.19081e-05	8.21878e-05	2.16284e-05	0.000121119	0.00019033	0.000134096	0.000181678	0.000311448	0.000454195	0.000467172	0.000605594	0.000458521	0.000545035	0.000519081	0.000458521	0.000540709	0.000428241	0.000229261	0.000155724	7.35364e-05	9.94904e-05	0	0	0	0	0	0	0	0	0	0	0	0
0	0	0	0	0	0	0	0	0	0	0	0	3.46054e-05	4.32567e-06	4.32567e-06	2.16284e-05	4.32567e-06	4.75824e-05	2.5954e-05	6.92107e-05	0.000173027	0.000116793	0.000211958	0.000224935	0.000380659	0.00044987	0.00067913	0.000493127	0.000648851	0.000674805	0.000644525	0.000328751	0.000384985	0.000501778	0.000415264	6.92107e-05	0.000112467	1.73027e-05	2.16284e-05	0	0	0	0	0	0	0	0	0	0	0
0	0	0	0	0	0	0	0	0	0	0	0	0	8.65134e-06	0	4.32567e-06	2.5954e-05	4.32567e-05	5.19081e-05	2.5954e-05	9.51648e-05	7.35364e-05	0.00016005	0.000211958	0.000324425	0.000488801	0.00044987	0.000406613	0.000644525	0.000800249	0.000761318	0.000510429	0.000471498	0.000341728	0.000328751	0.000250889	6.48851e-05	3.02797e-05	1.2977e-05	4.32567e-06	0	0	0	0	0	0	0	0	0	0
0	0	0	0	0	0	0	0	4.32567e-06	0	0	0	0	1.73027e-05	1.73027e-05	0	4.32567e-06	9.51648e-05	6.48851e-05	7.35364e-05	0.00012977	0.000134096	0.000125444	0.000294146	0.000445544	0.000350379	0.00044987	0.000674805	0.000575314	0.00067913	0.000575314	0.000553686	0.000519081	0.000324425	0.000307123	0.000198981	3.02797e-05	3.02797e-05	4.32567e-06	0	0	0	0	0	0	0	0	0	0	0
0	0	0	0	0	0	0	0	0	0	0	0	0	0	8.65134e-06	8.65134e-06	2.5954e-05	0.000134096	4.75824e-05	4.32567e-05	0.000138421	0.000108142	9.51648e-05	0.000294146	0.000276843	0.000570989	0.000406613	0.000501778	0.000731038	0.000635874	0.00057964	0.000493127	0.000441218	0.000436893	0.0003201	0.000147073	8.21878e-05	9.94904e-05	4.32567e-06	0	0	0	0	0	0	0	0	0	0	0
0	0	0	0	0	0	0	0	0	0	0	0	0	0	4.32567e-06	2.5954e-05	4.32567e-06	0	6.48851e-05	8.65134e-05	6.05594e-05	0.000147073	0.000233586	0.000198981	0.000367682	0.000341728	0.000298471	0.000588291	0.000462847	0.000454195	0.000653176	0.000488801	0.000237912	0.000324425	0.000250889	0.00012977	9.08391e-05	0.000116793	8.65134e-06	0	0	0	0	0	0	0	0	0	0	0
0	0	0	0	0	0	0	0	0	0	0	8.65134e-06	3.02797e-05	1.2977e-05	0	1.73027e-05	0	1.73027e-05	4.75824e-05	4.32567e-05	7.35364e-05	3.8931e-05	0.000281169	0.000250889	0.000324425	0.000307123	0.000346054	0.000397962	0.000493127	0.00057964	0.000700759	0.000566663	0.000553686	0.00041959	0.000484475	0.000224935	0.000112467	3.46054e-05	8.65134e-06	0	0	0	0	0	0	0	0	0	0	0
0	0	0	0	0	0	0	0	0	0	0	0	0	0	1.2977e-05	4.32567e-06	4.32567e-05	3.8931e-05	2.16284e-05	3.02797e-05	0.000121119	0.000103816	0.000255215	0.000207632	0.00028982	0.000545035	0.000445544	0.000497452	0.000458521	0.000493127	0.000588291	0.000614245	0.000596943	0.000328751	0.000281169	0.000142747	8.21878e-05	5.19081e-05	8.65134e-06	0	0	0	0	0	0	0	0	0	0	0
0	0	0	0	0	0	0	0	8.65134e-06	0	0	0	1.2977e-05	1.2977e-05	1.2977e-05	0	0	2.16284e-05	4.32567e-06	4.32567e-05	0.000147073	0.000302797	0.000125444	0.000376333	0.000432567	0.000510429	0.000558012	0.000666153	0.000562337	0.000506104	0.000506104	0.000670479	0.000324425	0.000583966	0.00038931	0.000203307	0.000108142	4.75824e-05	8.65134e-05	0	8.65134e-06	0	0	0	0	0	0	0	0	0
0	0	0	0	0	0	0	0	0	0	0	0	0	2.5954e-05	0	0	1.73027e-05	8.21878e-05	8.21878e-05	6.92107e-05	1.73027e-05	0.000151398	0.00016005	0.000363356	0.000224935	0.000376333	0.000432567	0.000458521	0.000423916	0.00060992	0.000545035	0.000514755	0.00044987	0.000346054	0.00028982	0.000168701	0.000112467	5.19081e-05	8.65134e-06	0	0	0	0	0	0	0	0	0	0	0
0	0	0	0	0	0	0	0	0	0	4.32567e-06	0	4.32567e-06	0	4.75824e-05	6.48851e-05	4.75824e-05	3.02797e-05	3.02797e-05	4.75824e-05	0.000108142	0.00016005	0.000220609	0.000216284	0.000311448	0.000519081	0.000415264	0.000432567	0.000480149	0.000592617	0.000627222	0.000462847	0.000484475	0.000216284	0.00070941	0.000194655	9.94904e-05	6.48851e-05	4.32567e-06	0	0	0	0	0	0	0	0	0	0	0
0	0	0	0	0	0	0	0	0	0	4.32567e-06	0	4.32567e-06	8.65134e-06	0	8.65134e-06	5.19081e-05	6.48851e-05	4.75824e-05	3.46054e-05	7.78621e-05	0.000151398	0.000134096	0.000337402	0.000298471	0.000415264	0.000307123	0.000644525	0.00044987	0.00060992	0.000558012	0.000527732	0.000471498	0.000302797	0.000328751	0.00019033	0.000142747	8.65134e-06	3.02797e-05	0	0	0	0	0	0	0	0	0	0	0
0	0	0	0	0	0	0	0	0	0	0	1.73027e-05	1.2977e-05	0	1.73027e-05	2.16284e-05	2.5954e-05	4.75824e-05	8.65134e-06	8.65134e-05	9.08391e-05	0.00016005	0.000142747	0.000233586	0.000198981	0.000354705	0.000545035	0.000536383	0.000566663	0.000795923	0.000488801	0.000622897	0.000532058	0.000467172	0.000367682	0.000220609	0.000134096	8.65134e-06	0	0	0	0	0	0	0	0	0	0	0	0
0	0	0	0	0	0	0	0	0	0	0	0	0	0	3.46054e-05	4.32567e-06	4.32567e-06	0.000103816	2.16284e-05	8.65134e-05	0.000121119	0.000294146	9.51648e-05	0.000276843	0.000350379	0.000268192	0.000575314	0.000553686	0.000713736	0.00044987	0.000765644	0.000575314	0.000627222	0.00028982	0.000294146	0.000255215	3.8931e-05	6.05594e-05	2.5954e-05	0	0	0	0	0	0	0	0	0	0	0
0	0	0	0	0	0	0	0	0	0	0	0	4.32567e-06	8.65134e-06	4.32567e-06	8.65134e-06	4.32567e-06	6.05594e-05	1.73027e-05	6.92107e-05	3.46054e-05	0.000203307	0.000194655	0.000298471	0.000263866	0.000350379	0.000601268	0.000674805	0.000493127	0.000817552	0.000661828	0.000523406	0.000553686	0.000428241	0.000328751	0.000125444	0.000216284	5.19081e-05	1.73027e-05	8.65134e-06	0	0	0	0	0	0	0	0	0	0
0	0	0	0	0	0	0	0	0	0	0	0	0	0	0	0	3.46054e-05	3.46054e-05	0.000108142	7.78621e-05	0.000138421	0.000177353	0.00016005	0.000147073	0.000281169	0.000307123	0.000475824	0.000458521	0.000670479	0.000493127	0.000588291	0.000570989	0.000540709	0.000506104	0.000346054	0.000173027	9.51648e-05	7.35364e-05	1.73027e-05	0	0	0	0	0	0	0	0	0	0	0
0	0	0	0	0	0	0	0	0	0	0	0	1.2977e-05	0	0	7.35364e-05	2.5954e-05	1.2977e-05	3.46054e-05	9.51648e-05	7.35364e-05	0.00016005	0.000211958	0.000142747	0.000272517	0.000328751	0.000402287	0.000423916	0.000627222	0.000817552	0.000432567	0.000696433	0.000566663	0.000410939	0.000337402	0.000151398	6.92107e-05	8.65134e-06	4.75824e-05	8.65134e-06	0	0	0	0	0	0	0	0	0	0
0	0	0	0	0	0	0	0	0	0	0	0	0	0	0	6.92107e-05	4.32567e-05	6.05594e-05	4.75824e-05	2.16284e-05	6.92107e-05	0.000164376	0.00019033	0.000186004	0.000268192	0.000432567	0.000341728	0.000341728	0.000545035	0.000657502	0.000614245	0.000674805	0.000545035	0.00028982	0.000285494	0.000242238	5.62337e-05	0.000116793	0	8.65134e-06	0	0	0	0	0	0	0	0	0	0
0	0	0	0	0	0	0	0	0	0	0	8.65134e-06	2.5954e-05	0	0	1.73027e-05	8.65134e-06	9.08391e-05	8.65134e-05	1.73027e-05	9.94904e-05	0.000112467	0.000281169	0.000328751	0.000250889	0.000363356	0.000454195	0.000752667	0.000661828	0.000964625	0.000726713	0.000592617	0.000441218	0.000506104	0.000341728	0.000255215	0.000281169	5.62337e-05	2.5954e-05	2.5954e-05	0	0	0	0	0	0	0	0	0	0
0	0	0	0	0	0	0	0	0	0	0	0	4.32567e-06	0	5.62337e-05	3.02797e-05	2.16284e-05	9.08391e-05	5.19081e-05	5.19081e-05	0.000125444	6.05594e-05	0.000173027	0.00028982	0.000211958	0.000458521	0.000341728	0.000415264	0.000722387	0.000514755	0.000635874	0.00060992	0.000285494	0.000410939	0.000363356	0.000151398	9.51648e-05	4.75824e-05	4.32567e-06	0	0	0	0	0	0	0	0	0	0	0
0	0	0	0	0	0	0	0	0	0	0	0	0	8.65134e-06	4.32567e-06	3.02797e-05	3.46054e-05	8.65134e-05	4.32567e-05	7.35364e-05	0.000151398	0.00016005	0.000311448	0.000177353	0.000285494	0.000367682	0.000341728	0.000532058	0.000553686	0.000791598	0.000475824	0.000493127	0.000605594	0.000402287	0.000315774	0.000168701	0.000103816	9.94904e-05	3.02797e-05	1.2977e-05	0	0	0	0	0	0	0	0	0	0
0	0	0	0	0	0	0	0	0	0	0	0	0	1.2977e-05	4.32567e-06	0	1.2977e-05	5.19081e-05	0.000112467	8.21878e-05	0.000155724	7.35364e-05	0.000116793	0.00025954	0.000307123	0.000337402	0.000372008	0.000601268	0.000592617	0.000592617	0.000588291	0.000475824	0.000566663	0.000337402	0.000272517	0.000315774	6.92107e-05	5.62337e-05	8.65134e-06	0	0	0	0	0	0	0	0	0	0	0
0	0	0	0	0	0	0	0	0	0	0	0	0	1.2977e-05	0	9.08391e-05	1.2977e-05	8.65134e-06	4.32567e-06	4.75824e-05	9.08391e-05	0.000116793	0.000181678	0.000276843	0.000302797	0.000462847	0.000324425	0.000605594	0.000769969	0.000384985	0.000804575	0.000514755	0.000493127	0.000380659	0.0003201	0.000155724	0.00016005	3.8931e-05	2.16284e-05	1.2977e-05	0	0	0	0	0	0	0	0	0	0
0	0	0	0	0	0	0	0	0	0	0	4.32567e-06	0	0	8.65134e-06	0	3.8931e-05	8.65134e-06	8.21878e-05	3.46054e-05	0.000116793	0.000147073	0.000203307	0.000246563	0.000311448	0.000367682	0.000406613	0.000583966	0.000532058	0.000878111	0.000687782	0.000562337	0.000384985	0.000506104	0.000246563	0.000224935	8.21878e-05	0.000108142	1.2977e-05	0	0	0	0	0	0	0	0	0	0	0
0	0	0	0	0	0	0	0	0	0	0	8.65134e-06	0	2.16284e-05	4.32567e-06	8.65134e-06	3.02797e-05	4.32567e-05	7.78621e-05	0.000112467	9.08391e-05	0.000112467	0.000337402	0.000337402	0.000372008	0.000454195	0.000380659	0.000493127	0.000778621	0.000761318	0.000363356	0.000761318	0.000506104	0.000445544	0.000237912	0.000220609	9.94904e-05	6.05594e-05	8.65134e-06	0	1.73027e-05	0	0	0	0	0	0	0	0	0
0	0	0	0	0	0	0	0	0	0	0	4.32567e-06	4.32567e-06	4.32567e-06	0	2.5954e-05	2.5954e-05	1.73027e-05	4.32567e-06	2.16284e-05	0.000121119	0.000155724	0.000164376	0.000384985	0.000294146	0.000186004	0.000393636	0.000592617	0.000744015	0.000648851	0.000648851	0.000501778	0.000570989	0.000661828	0.000328751	0.000328751	0.000151398	6.48851e-05	7.35364e-05	1.2977e-05	0	0	0	0	0	0	0	0	0	0
0	0	0	0	0	0	0	0	0	0	0	0	0	0	2.5954e-05	4.32567e-06	2.5954e-05	3.02797e-05	4.32567e-06	3.8931e-05	9.51648e-05	9.51648e-05	0.000294146	0.000307123	0.000436893	0.000393636	0.000510429	0.000493127	0.000687782	0.000618571	0.000376333	0.000653176	0.000545035	0.000367682	0.000229261	0.000224935	0.000103816	6.05594e-05	3.8931e-05	4.32567e-06	0	0	0	0	0	0	0	0	0	0
0	0	0	0	8.65134e-06	0	1.2977e-05	0	0	1.2977e-05	0	0	0	0	2.16284e-05	0	1.73027e-05	2.5954e-05	9.94904e-05	3.46054e-05	0.000112467	7.78621e-05	0.000164376	0.000341728	0.000333077	0.000432567	0.000631548	0.000380659	0.000497452	0.000462847	0.000536383	0.000367682	0.000635874	0.000497452	0.000337402	0.000211958	0.000298471	6.48851e-05	4.32567e-05	4.32567e-06	0	0	0	0	0	0	0	0	0	0
0	0	0	0	0	0	0	0	0	0	0	0	0	0	0	2.5954e-05	6.92107e-05	3.46054e-05	3.46054e-05	7.78621e-05	9.08391e-05	0.000142747	0.000285494	0.000207632	0.000510429	0.000467172	0.000432567	0.000627222	0.000588291	0.000752667	0.00044987	0.000583966	0.000566663	0.000467172	0.000359031	0.000272517	9.08391e-05	1.73027e-05	3.46054e-05	8.65134e-06	0	0	0	0	0	0	0	0	0	0
0	0	0	0	0	0	0	0	0	0	0	0	4.32567e-06	0	2.16284e-05	4.32567e-05	1.2977e-05	4.32567e-06	3.02797e-05	5.19081e-05	6.05594e-05	8.65134e-05	0.000263866	0.000285494	0.000233586	0.000428241	0.000562337	0.00054936	0.000808901	0.000713736	0.000791598	0.000588291	0.000285494	0.000337402	0.000406613	0.000216284	0.000138421	6.48851e-05	8.65134e-06	4.32567e-06	0	0	0	0	0	0	0	0	0	0
0	0	0	0	0	0	0	8.65134e-06	0	0	0	0	0	8.65134e-06	1.2977e-05	7.35364e-05	3.46054e-05	9.94904e-05	7.78621e-05	4.32567e-05	8.65134e-05	0.000134096	0.000177353	0.000177353	0.000315774	0.000432567	0.0003201	0.000406613	0.000622897	0.000653176	0.000328751	0.000527732	0.000713736	0.000397962	0.000255215	0.000194655	9.94904e-05	9.51648e-05	4.32567e-06	3.02797e-05	0	0	0	0	0	0	0	0	0	0
0	0	0	0	0	0	0	0	0	0	0	0	0	1.2977e-05	2.16284e-05	4.32567e-06	2.5954e-05	1.73027e-05	7.78621e-05	6.92107e-05	0.000103816	6.92107e-05	0.000203307	0.000272517	0.000402287	0.000376333	0.00044987	0.000506104	0.000566663	0.000558012	0.000601268	0.000657502	0.000493127	0.000493127	0.000454195	0.000233586	0.000177353	4.32567e-05	0	4.32567e-06	0	0	0	0	0	0	0	0	0	0
0	0	0	0	0	0	0	0	0	4.32567e-06	0	0	3.8931e-05	5.19081e-05	0	0	4.32567e-06	8.65134e-06	5.62337e-05	5.62337e-05	0.000211958	0.00012977	0.000237912	0.000229261	0.000298471	0.000397962	0.000596943	0.000510429	0.000558012	0.000640199	0.00067913	0.000648851	0.000432567	0.000367682	0.000350379	0.000224935	0.00012977	0.000134096	3.02797e-05	8.65134e-06	4.32567e-06	0	0	0	0	0	0	0	0	0
0	0	0	0	0	0	1.2977e-05	0	0	0	0	0	1.2977e-05	0	8.65134e-06	0	4.32567e-05	0	0.000151398	7.35364e-05	3.02797e-05	0.000173027	0.000168701	0.000224935	0.000220609	0.000493127	0.00044987	0.000627222	0.000583966	0.000570989	0.00067913	0.000605594	0.000415264	0.00054936	0.000454195	0.000224935	0.000147073	0.000181678	1.2977e-05	8.65134e-06	0	0	0	0	0	0	0	0	0	0
0	0	0	0	0	0	4.32567e-06	0	0	0	0	0	0	0	0	1.73027e-05	2.5954e-05	4.32567e-06	6.05594e-05	0.000112467	3.8931e-05	0.000177353	0.000237912	0.000168701	0.000250889	0.000298471	0.000441218	0.000653176	0.000644525	0.000523406	0.000501778	0.000635874	0.000393636	0.000432567	0.000294146	0.000151398	0.000116793	6.92107e-05	4.32567e-06	8.65134e-06	0	0	0	0	0	0	0	0	0	0
0	0	0	0	0	0	0	0	0	4.32567e-06	0	0	2.16284e-05	0	5.19081e-05	0	3.46054e-05	1.2977e-05	3.02797e-05	8.21878e-05	7.35364e-05	9.94904e-05	0.000181678	0.000198981	0.000350379	0.000229261	0.000545035	0.00054936	0.000852157	0.00070941	0.000475824	0.000605594	0.00057964	0.00041959	0.000393636	0.000134096	0.000186004	8.65134e-05	5.19081e-05	6.05594e-05	0	0	0	0	0	0	0	0	0	0
0	1.73027e-05	0	0	0	0	0	0	0	0	0	4.32567e-06	8.65134e-06	0	2.16284e-05	0	4.32567e-05	7.78621e-05	0.000125444	8.21878e-05	9.94904e-05	0.000112467	0.000203307	0.000211958	0.000302797	0.000268192	0.000558012	0.000506104	0.000661828	0.000804575	0.000536383	0.000558012	0.000445544	0.000614245	0.00028982	0.000294146	0.000116793	8.21878e-05	2.5954e-05	0	0	0	0	0	0	0	0	0	0	0
0	0	0	0	0	0	0	0	0	0	4.32567e-06	4.32567e-06	0	8.65134e-06	4.32567e-06	5.19081e-05	2.16284e-05	5.19081e-05	3.46054e-05	8.21878e-05	0.00019033	0.00016005	0.000337402	0.000151398	0.000393636	0.00041959	0.00044987	0.000618571	0.000735364	0.000484475	0.000514755	0.000545035	0.000423916	0.00028982	0.000384985	0.000173027	0.000168701	5.62337e-05	6.48851e-05	0	0	0	0	0	0	0	0	0	0	0
0	0	0	0	0	0	0	0	0	0	0	0	0	4.32567e-06	4.32567e-05	1.2977e-05	3.02797e-05	6.48851e-05	6.48851e-05	6.05594e-05	6.48851e-05	0.000103816	8.21878e-05	0.000220609	0.000237912	0.0003201	0.000315774	0.000575314	0.000592617	0.000856483	0.000588291	0.00070941	0.000493127	0.000337402	0.000402287	0.000294146	9.08391e-05	0.000181678	0	0	0	0	0	0	0	0	0	0	0	0
0	0	0	0	0	0	0	0	0	0	0	0	2.16284e-05	0	0	3.46054e-05	3.02797e-05	3.02797e-05	2.16284e-05	4.32567e-05	9.08391e-05	0.000134096	0.000198981	0.000207632	0.000242238	0.000285494	0.000315774	0.000454195	0.000458521	0.000588291	0.000683456	0.000527732	0.000462847	0.000367682	0.000298471	0.000246563	0.000142747	9.08391e-05	4.32567e-05	0	8.65134e-06	0	0	0	0	0	0	0	0	0
0	0	0	0	0	0	0	0	0	4.32567e-06	0	0	0	4.32567e-06	0	0	2.16284e-05	4.75824e-05	6.48851e-05	3.02797e-05	9.51648e-05	0.000125444	0.000181678	0.000207632	0.000281169	0.000337402	0.000302797	0.000532058	0.000558012	0.000653176	0.000372008	0.00060992	0.000384985	0.000397962	0.000372008	0.00025954	0.00019033	6.92107e-05	4.32567e-05	0	0	0	0	0	0	0	0	0	0	0
0	0	0	0	0	0	0	0	0	0	0	8.65134e-06	0	4.32567e-06	2.5954e-05	8.65134e-06	0	8.21878e-05	1.2977e-05	4.75824e-05	9.51648e-05	0.000151398	0.000142747	0.000250889	0.000138421	0.000410939	0.000406613	0.000410939	0.000566663	0.000488801	0.000519081	0.000506104	0.00038931	0.00041959	0.000540709	0.000298471	0.000198981	0.000125444	1.2977e-05	4.32567e-06	0	0	0	0	0	0	0	0	0	0
0	0	0	0	0	0	0	0	0	8.65134e-06	0	0	0	3.8931e-05	8.65134e-06	3.02797e-05	3.46054e-05	1.73027e-05	7.35364e-05	0.000121119	9.51648e-05	4.75824e-05	0.000194655	0.000198981	0.000346054	0.000315774	0.000315774	0.00038931	0.000497452	0.000558012	0.000696433	0.000441218	0.000311448	0.000601268	0.000302797	0.000203307	8.21878e-05	8.65134e-05	4.32567e-06	0	0	4.32567e-06	0	0	0	0	0	0	0	0
0	0	0	8.65134e-06	0	0	0	0	0	0	0	4.32567e-06	0	0	8.65134e-06	8.65134e-06	3.8931e-05	3.02797e-05	3.8931e-05	2.5954e-05	9.51648e-05	9.94904e-05	0.000134096	0.000337402	0.0003201	0.00044987	0.000441218	0.000497452	0.000471498	0.000527732	0.000635874	0.000510429	0.000644525	0.000471498	0.000341728	0.000181678	0.000186004	6.48851e-05	2.16284e-05	4.32567e-06	2.16284e-05	0	0	0	0	0	0	0	0	0
0	3.02797e-05	0	0	0	0	0	1.2977e-05	0	4.32567e-06	0	0	1.2977e-05	0	2.5954e-05	3.02797e-05	3.02797e-05	7.78621e-05	9.94904e-05	3.46054e-05	6.92107e-05	0.000164376	0.000155724	0.000186004	0.000268192	0.000315774	0.00038931	0.000406613	0.000614245	0.000795923	0.000493127	0.00054936	0.00038931	0.000307123	0.000380659	0.000181678	0.00016005	0.000112467	6.05594e-05	4.32567e-06	4.32567e-06	0	0	0	0	0	0	0	0	0
0	0	0	0	0	0	0	0	0	0	8.65134e-06	0	0	0	2.5954e-05	8.65134e-06	8.65134e-06	1.73027e-05	3.02797e-05	3.8931e-05	9.08391e-05	0.000125444	0.000164376	0.00019033	0.000462847	0.000359031	0.000618571	0.000454195	0.000423916	0.000570989	0.000428241	0.000653176	0.000545035	0.000350379	0.000294146	0.00025954	0.000138421	0.000103816	1.73027e-05	0	0	0	0	0	0	0	0	0	0	0
0	0	0	0	0	0	4.32567e-06	0	0	8.65134e-06	4.32567e-06	0	8.65134e-06	0	3.02797e-05	2.16284e-05	4.32567e-06	2.5954e-05	3.02797e-05	9.94904e-05	0.000121119	8.65134e-05	9.51648e-05	4.32567e-05	0.000367682	0.000328751	0.000346054	0.000454195	0.000367682	0.000475824	0.000657502	0.000445544	0.000475824	0.000311448	0.000216284	0.000198981	0.000155724	9.51648e-05	3.46054e-05	0	0	0	0	0	0	0	0	0	0	0
0	0	0	0	0	0	0	0	0	0	0	0	0	2.16284e-05	0	3.46054e-05	4.32567e-06	0	4.75824e-05	5.62337e-05	0.000108142	9.08391e-05	0.000229261	0.000142747	0.000224935	0.000246563	0.000350379	0.000588291	0.000618571	0.000644525	0.000718061	0.000605594	0.00057964	0.000315774	0.000250889	0.000272517	0.000116793	4.75824e-05	2.5954e-05	0	4.32567e-06	0	0	0	0	0	0	0	0	0
0	0	0	0	0	0	0	0	0	0	0	0	4.32567e-06	0	0	4.32567e-06	2.5954e-05	4.75824e-05	1.2977e-05	7.78621e-05	2.16284e-05	0.000108142	6.48851e-05	0.000116793	0.000397962	0.000246563	0.000272517	0.000458521	0.000592617	0.00060992	0.000436893	0.000640199	0.000467172	0.000471498	0.000216284	0.000346054	0.000125444	7.35364e-05	3.46054e-05	8.65134e-06	0	0	0	0	0	0	0	0	0	0
0	0	0	0	0	0	0	0	8.65134e-06	0	0	0	0	0	0	8.65134e-06	5.19081e-05	6.92107e-05	7.78621e-05	9.51648e-05	6.92107e-05	0.000108142	0.00012977	0.000307123	0.000337402	0.000372008	0.000281169	0.000436893	0.000700759	0.000384985	0.000670479	0.000302797	0.000363356	0.000441218	0.000393636	0.000216284	9.51648e-05	3.46054e-05	4.32567e-05	3.02797e-05	0	0	0	0	0	0	0	0	0	0
0	0	0	0	0	0	2.5954e-05	0	1.2977e-05	0	0	0	0	1.2977e-05	4.32567e-06	4.75824e-05	1.73027e-05	0	0.000125444	2.16284e-05	6.92107e-05	0.000194655	0.000164376	0.000186004	0.000311448	0.000281169	0.00041959	0.000462847	0.000428241	0.000553686	0.00067913	0.0003201	0.000488801	0.000588291	0.000246563	0.000268192	5.62337e-05	0.000112467	3.46054e-05	4.75824e-05	0	0	0	0	0	0	0	0	0	0
0	0	0	0	0	0	0	0	0	4.32567e-06	0	1.73027e-05	0	0	8.65134e-06	3.46054e-05	2.5954e-05	5.62337e-05	7.78621e-05	0.000112467	2.16284e-05	0.000121119	0.000186004	0.000263866	0.000198981	0.00038931	0.00038931	0.000687782	0.000510429	0.000376333	0.00038931	0.000596943	0.000436893	0.000307123	0.000302797	0.000324425	8.21878e-05	7.78621e-05	3.02797e-05	0	1.2977e-05	0	0	0	0	0	0	0	0	0
0	0	1.73027e-05	0	0	0	0	0	0	0	8.65134e-06	1.73027e-05	4.32567e-06	0	4.75824e-05	1.73027e-05	1.2977e-05	4.75824e-05	3.8931e-05	5.62337e-05	7.35364e-05	0.00012977	0.000151398	0.000151398	0.000363356	0.000536383	0.000220609	0.000242238	0.000813226	0.00041959	0.000575314	0.000523406	0.000627222	0.000367682	0.000372008	0.000272517	9.94904e-05	9.51648e-05	0	8.65134e-06	4.32567e-06	0	0	0	0	0	0	0	0	0
0	0	0	0	0	0	0	0	0	4.32567e-06	0	0	0	0	8.65134e-06	2.16284e-05	3.46054e-05	2.16284e-05	3.8931e-05	9.08391e-05	7.78621e-05	0.000246563	0.000311448	0.000216284	0.000250889	0.000294146	0.000436893	0.000367682	0.000359031	0.000462847	0.000588291	0.000475824	0.000462847	0.000393636	0.000255215	0.000346054	8.21878e-05	0.000108142	8.65134e-06	3.8931e-05	0	0	0	0	0	0	0	0	0	0
0	0	0	0	0	0	0	0	0	0	0	0	4.32567e-06	8.65134e-06	1.73027e-05	8.65134e-06	5.19081e-05	3.02797e-05	4.75824e-05	3.46054e-05	8.65134e-05	0.000173027	0.000103816	0.000173027	0.0003201	0.000328751	0.00044987	0.000467172	0.000428241	0.000553686	0.000553686	0.000488801	0.000337402	0.000436893	0.000220609	0.000285494	7.78621e-05	0.000108142	5.19081e-05	2.16284e-05	0	0	0	0	0	0	0	0	0	0
0	0	1.2977e-05	0	0	0	0	0	0	0	0	0	0	1.2977e-05	2.16284e-05	1.73027e-05	3.8931e-05	6.05594e-05	1.2977e-05	0.000138421	0.00019033	0.000125444	0.000173027	0.000328751	0.000311448	0.000268192	0.000458521	0.000454195	0.00041959	0.000545035	0.000644525	0.000462847	0.000441218	0.000410939	0.000346054	0.000242238	8.21878e-05	9.94904e-05	6.05594e-05	8.65134e-06	0	0	0	0	0	0	0	0	0	0
0	0	0	0	0	0	0	0	0	0	0	4.32567e-06	0	1.2977e-05	0	3.8931e-05	1.2977e-05	4.32567e-06	3.02797e-05	5.19081e-05	5.62337e-05	0.000108142	0.000186004	0.0003201	0.00025954	0.000246563	0.000428241	0.000523406	0.00054936	0.000506104	0.000558012	0.000488801	0.000393636	0.000302797	0.00041959	0.000324425	8.65134e-05	2.16284e-05	4.32567e-05	0	0	2.5954e-05	0	0	0	0	0	0	0	0
0	0	0	0	0	0	0	0	0	0	0	0	4.32567e-06	0	4.32567e-06	3.8931e-05	1.73027e-05	3.02797e-05	2.5954e-05	6.05594e-05	9.51648e-05	0.000164376	0.00012977	0.000281169	0.000328751	0.00028982	0.000445544	0.000666153	0.000506104	0.00044987	0.000540709	0.000441218	0.000514755	0.000276843	0.000250889	9.08391e-05	0.00016005	7.35364e-05	3.02797e-05	8.65134e-06	1.73027e-05	0	0	0	0	0	0	0	0	0
0	0	0	0	0	0	0	0	0	0	0	4.32567e-06	0	8.65134e-06	0	2.5954e-05	3.02797e-05	1.73027e-05	6.48851e-05	7.78621e-05	0.000173027	0.000173027	0.000186004	0.000151398	0.000311448	0.000359031	0.000372008	0.000410939	0.000462847	0.000523406	0.000627222	0.000445544	0.00041959	0.000298471	0.00025954	0.000177353	0.000194655	4.32567e-05	4.75824e-05	0	0	0	0	0	0	0	0	0	0	0
0	0	0	0	0	0	0	0	4.32567e-06	0	0	0	0	0	4.32567e-06	0	1.2977e-05	1.2977e-05	0.000103816	6.92107e-05	0.000207632	9.94904e-05	0.000164376	0.000207632	0.000177353	0.000397962	0.000506104	0.000428241	0.000523406	0.000562337	0.00057964	0.000397962	0.000441218	0.000350379	0.000428241	0.000177353	0.000116793	4.32567e-05	4.32567e-05	2.16284e-05	0	0	0	0	0	0	0	0	0	0
0	0	0	0	0	8.65134e-06	0	0	0	0	0	0	0	3.02797e-05	4.32567e-06	1.73027e-05	4.32567e-05	5.62337e-05	0.000125444	9.51648e-05	0.000142747	0.000116793	4.32567e-05	0.000294146	0.000255215	0.00025954	0.000441218	0.000592617	0.000523406	0.000605594	0.000519081	0.000454195	0.000700759	0.000268192	0.00028982	0.000164376	0.000116793	2.5954e-05	7.35364e-05	0	0	0	0	0	0	0	0	0	0	0
0	0	0	0	0	0	0	0	0	0	0	0	0	0	8.65134e-06	4.32567e-06	5.62337e-05	3.02797e-05	2.5954e-05	6.05594e-05	8.21878e-05	0.000341728	0.000207632	0.000324425	0.0003201	0.000350379	0.000436893	0.000467172	0.00057964	0.00044987	0.000471498	0.000363356	0.000475824	0.000540709	0.000311448	0.00019033	9.08391e-05	0.000134096	9.94904e-05	2.16284e-05	0	0	0	0	0	0	0	0	0	0
0	0	0	0	0	0	0	0	0	0	0	3.8931e-05	0	0	1.2977e-05	0	3.02797e-05	6.05594e-05	0.000103816	0.000142747	0.000121119	0.000155724	0.00019033	0.00016005	0.000246563	0.0003201	0.000393636	0.00054936	0.000692107	0.00057964	0.000523406	0.000376333	0.000423916	0.000363356	0.0003201	0.000203307	9.08391e-05	3.8931e-05	1.73027e-05	2.5954e-05	0	0	0	0	0	0	0	0	0	0
0	0	4.32567e-06	0	0	0	0	0	0	0	0	0	0	0	0	0	2.5954e-05	2.16284e-05	7.78621e-05	0.000112467	8.65134e-05	0.000103816	6.92107e-05	0.000315774	0.00028982	0.0003201	0.000380659	0.000359031	0.000562337	0.000397962	0.000575314	0.000618571	0.000432567	0.000384985	0.000263866	0.000242238	0.000216284	5.19081e-05	2.16284e-05	1.73027e-05	0	0	0	0	0	0	0	0	0	0
0	0	0	0	0	0	0	0	0	0	8.65134e-06	4.32567e-06	1.2977e-05	1.2977e-05	2.16284e-05	2.16284e-05	4.75824e-05	1.2977e-05	8.65134e-06	8.21878e-05	7.78621e-05	0.000134096	0.000168701	0.000246563	0.000294146	0.000250889	0.000311448	0.000302797	0.00044987	0.000519081	0.000376333	0.000402287	0.000393636	0.000211958	0.000237912	0.000216284	0.000207632	5.62337e-05	4.75824e-05	8.65134e-06	0	0	0	0	0	0	0	0	0	0
0	0	0	0	0	0	0	0	0	0	0	0	8.65134e-06	4.32567e-06	2.16284e-05	0	7.78621e-05	4.32567e-06	4.32567e-05	0.000116793	6.92107e-05	0.000194655	7.35364e-05	0.000147073	0.000384985	0.000415264	0.000423916	0.0003201	0.000506104	0.000372008	0.000562337	0.000384985	0.000657502	0.000272517	0.000224935	0.000324425	8.21878e-05	6.05594e-05	1.73027e-05	8.65134e-06	0	0	0	0	0	0	0	0	0	0
0	0	0	0	0	4.32567e-06	0	0	8.65134e-06	4.32567e-06	4.32567e-06	1.2977e-05	0	0	8.65134e-06	2.5954e-05	3.02797e-05	6.48851e-05	8.65134e-06	9.08391e-05	9.51648e-05	9.51648e-05	0.000220609	0.000237912	0.000198981	0.000311448	0.000328751	0.000648851	0.000432567	0.000307123	0.000341728	0.000354705	0.000402287	0.000250889	0.000177353	0.000155724	6.48851e-05	1.2977e-05	3.46054e-05	2.16284e-05	4.32567e-06	0	0	0	0	0	0	0	0	0
0	8.65134e-06	0	0	0	0	0	8.65134e-06	0	0	0	0	3.8931e-05	3.46054e-05	1.2977e-05	0	8.21878e-05	8.65134e-06	5.19081e-05	3.46054e-05	0.00012977	0.000103816	9.94904e-05	0.000359031	0.000376333	0.000367682	0.000614245	0.000467172	0.000367682	0.000393636	0.000570989	0.000454195	0.000263866	0.000397962	0.0003201	0.00019033	0.00016005	6.05594e-05	8.65134e-06	1.2977e-05	1.73027e-05	0	0	0	0	0	0	0	0	0
0	0	0	0	0	0	0	0	4.32567e-06	0	0	0	4.32567e-06	0	5.62337e-05	2.16284e-05	0.000103816	4.75824e-05	4.75824e-05	4.75824e-05	0.000186004	0.000194655	0.000168701	0.000233586	0.000207632	0.000467172	0.000519081	0.000397962	0.000501778	0.000384985	0.000644525	0.000337402	0.000281169	0.000376333	0.000237912	0.000307123	0.000384985	4.32567e-05	3.02797e-05	0	0	0	0	0	0	0	0	0	0	0
0	0	0	0	3.02797e-05	0	0	0	0	0	0	4.32567e-06	0	0	2.16284e-05	1.2977e-05	1.73027e-05	9.51648e-05	0.000103816	7.78621e-05	9.08391e-05	0.000134096	0.00012977	0.000207632	0.00025954	0.00038931	0.000372008	0.00041959	0.000462847	0.000376333	0.000458521	0.000311448	0.000367682	0.000307123	0.000402287	0.000173027	8.65134e-05	8.21878e-05	3.8931e-05	4.32567e-06	0	0	0	0	0	0	0	0	0	0
0	0	0	0	0	4.32567e-06	0	1.73027e-05	0	0	0	0	1.73027e-05	8.65134e-06	4.32567e-05	8.65134e-06	3.8931e-05	0.000125444	6.05594e-05	9.94904e-05	0.000125444	0.000151398	0.000138421	0.00019033	0.000246563	0.000233586	0.000497452	0.000640199	0.000376333	0.000311448	0.000406613	0.000458521	0.000493127	0.000350379	0.000211958	0.000121119	9.94904e-05	9.94904e-05	3.46054e-05	5.19081e-05	0	0	0	0	0	0	0	0	0	0
0	0	1.2977e-05	0	0	0	0	0	0	0	0	0	4.32567e-06	0	0	5.62337e-05	5.19081e-05	5.62337e-05	4.32567e-05	2.5954e-05	0.000134096	8.65134e-05	0.000138421	0.000194655	0.000198981	0.000250889	0.000302797	0.000588291	0.000497452	0.000558012	0.00054936	0.000415264	0.000397962	0.000281169	0.00019033	0.000112467	0.000108142	4.75824e-05	4.32567e-06	0	3.02797e-05	0	0	0	0	0	0	0	0	0
0	0	0	0	0	0	0	4.32567e-06	0	0	0	0	8.65134e-06	8.65134e-06	0	8.65134e-06	3.8931e-05	5.62337e-05	9.51648e-05	0.000121119	9.94904e-05	9.51648e-05	0.000285494	0.000220609	0.000337402	0.00019033	0.000242238	0.000497452	0.000467172	0.000384985	0.000510429	0.000445544	0.000501778	0.000220609	0.000272517	0.000220609	6.05594e-05	0.000142747	8.65134e-06	4.32567e-06	0	0	0	0	0	0	0	0	0	0
0	0	0	0	0	0	0	0	0	2.16284e-05	0	4.32567e-06	1.73027e-05	8.65134e-06	4.32567e-06	3.8931e-05	4.75824e-05	1.2977e-05	0.000108142	5.62337e-05	0.00016005	0.000116793	0.000220609	0.000350379	0.000333077	0.000272517	0.000380659	0.00067913	0.00067913	0.000367682	0.000428241	0.000410939	0.000406613	0.0003201	0.000224935	0.000302797	0.000194655	3.46054e-05	2.5954e-05	1.73027e-05	0	0	0	0	0	0	0	0	0	0
0	0	0	0	0	0	0	0	4.32567e-06	0	0	0	1.2977e-05	4.32567e-06	5.19081e-05	0	2.16284e-05	4.32567e-05	1.73027e-05	0.000116793	6.05594e-05	0.000116793	0.000186004	0.000186004	0.000173027	0.000276843	0.000233586	0.000432567	0.000337402	0.000484475	0.000384985	0.000233586	0.000294146	0.000138421	0.000298471	0.000103816	0.000181678	0.000125444	6.05594e-05	4.32567e-06	1.2977e-05	0	0	0	0	0	0	0	0	0
0	0	0	0	0	0	0	4.32567e-06	0	5.62337e-05	0	2.5954e-05	6.05594e-05	0	4.32567e-06	0	4.75824e-05	4.75824e-05	8.65134e-06	5.62337e-05	6.05594e-05	9.08391e-05	0.000216284	0.00025954	0.000367682	0.000233586	0.000341728	0.000281169	0.000570989	0.000458521	0.00041959	0.000527732	0.000363356	0.00028982	0.000147073	0.000138421	8.65134e-05	4.75824e-05	4.75824e-05	4.32567e-06	0	0	0	0	0	0	0	0	0	0
0	0	0	0	0	0	0	0	0	0	0	0	0	4.32567e-06	7.35364e-05	5.62337e-05	2.16284e-05	8.21878e-05	6.92107e-05	0.000125444	0.000116793	6.48851e-05	0.000142747	0.000203307	0.000276843	0.000203307	0.000337402	0.000311448	0.000328751	0.000272517	0.000333077	0.0003201	0.000454195	0.000363356	0.000125444	0.000147073	0.000116793	6.05594e-05	0.000121119	4.75824e-05	0	0	0	0	0	0	0	0	0	0
0	0	0	0	0	0	0	1.73027e-05	0	0	0	0	0	2.16284e-05	0	4.32567e-06	7.35364e-05	2.5954e-05	4.32567e-06	0.000142747	8.21878e-05	0.000151398	0.000103816	0.000207632	0.000285494	0.000307123	0.000237912	0.000454195	0.000328751	0.000410939	0.000250889	0.000173027	0.000415264	0.000406613	0.000272517	0.000168701	5.62337e-05	8.65134e-05	4.75824e-05	8.65134e-06	0	0	0	0	0	0	0	0	0	0
0	3.8931e-05	0	0	4.32567e-06	0	0	0	4.32567e-06	0	0	4.32567e-05	3.46054e-05	0	0	3.8931e-05	6.05594e-05	5.19081e-05	0.000198981	3.46054e-05	8.21878e-05	0.000216284	8.21878e-05	0.000151398	0.000125444	0.000237912	0.000406613	0.000488801	0.000423916	0.000350379	0.000545035	0.000436893	0.000294146	0.000276843	0.00025954	0.000315774	0.000164376	5.62337e-05	8.65134e-05	0	0	0	0	0	0	0	0	0	0	0
0	0	0	0	0	0	0	4.32567e-06	0	0	2.16284e-05	0	4.32567e-05	4.32567e-06	2.16284e-05	4.32567e-06	2.5954e-05	3.46054e-05	2.16284e-05	0.000121119	0.000181678	0.00025954	0.000168701	0.00012977	0.000177353	0.000268192	0.00025954	0.000341728	0.000467172	0.000211958	0.000324425	0.000436893	0.000315774	0.000302797	0.000242238	0.000229261	6.92107e-05	2.5954e-05	8.21878e-05	4.75824e-05	0	0	0	0	0	0	0	0	0	0
0	0	0	0	0	0	0	0	0	0	0	4.32567e-06	3.46054e-05	4.32567e-06	8.65134e-06	1.2977e-05	4.75824e-05	3.8931e-05	3.02797e-05	1.73027e-05	0.000155724	9.94904e-05	8.65134e-05	0.000173027	0.000103816	0.000527732	0.0003201	0.000237912	0.00038931	0.000519081	0.000341728	0.000376333	0.000324425	0.000237912	0.000350379	0.000198981	0.000138421	2.16284e-05	1.2977e-05	2.16284e-05	4.32567e-05	0	0	0	0	0	0	0	0	0
0	0	0	0	0	0	0	0	4.32567e-06	1.73027e-05	0	0	1.73027e-05	1.2977e-05	4.32567e-06	1.73027e-05	3.46054e-05	2.16284e-05	7.78621e-05	0.000108142	9.51648e-05	8.21878e-05	0.00012977	0.000147073	0.000151398	0.000415264	0.000302797	0.000224935	0.000333077	0.000281169	0.000203307	0.000237912	0.000229261	0.0003201	0.000198981	0.000108142	7.35364e-05	0.000108142	3.02797e-05	0	0	0	0	0	0	0	0	0	0	0
0	2.16284e-05	0	0	0	0	0	0	2.16284e-05	0	1.2977e-05	0	4.32567e-06	8.65134e-06	3.02797e-05	0.000142747	3.8931e-05	4.32567e-05	4.75824e-05	4.32567e-05	3.02797e-05	0.000121119	0.000147073	0.000354705	0.000367682	0.000250889	0.000346054	0.000480149	0.000237912	0.000337402	0.000354705	0.0003201	0.000328751	0.000224935	0.000250889	0.000138421	0.000112467	9.94904e-05	4.75824e-05	4.32567e-06	0	0	0	0	0	0	0	0	0	0
0	0	0	0	0	0	0	0	0	0	0	0	1.2977e-05	8.65134e-06	1.73027e-05	1.73027e-05	2.5954e-05	5.19081e-05	9.51648e-05	9.08391e-05	0.000103816	0.000203307	0.000220609	0.00025954	0.000134096	0.000186004	0.000255215	0.000423916	0.000294146	0.000354705	0.00038931	0.000194655	0.000298471	0.000268192	0.000276843	0.000103816	8.65134e-05	6.05594e-05	6.48851e-05	0	0	0	0	0	0	0	0	0	0	0
0	0	0	0	1.2977e-05	0	0	0	0	2.16284e-05	2.5954e-05	4.32567e-06	8.65134e-06	1.2977e-05	1.73027e-05	2.5954e-05	2.5954e-05	9.08391e-05	5.19081e-05	0.000151398	0.000121119	0.000125444	0.000147073	0.000203307	0.000242238	0.000397962	0.000307123	0.000173027	0.000372008	0.00041959	0.000406613	0.00044987	0.000177353	0.000237912	0.000181678	9.51648e-05	0.000142747	5.62337e-05	1.2977e-05	4.32567e-05	0	0	0	0	0	0	0	0	0	0
0	0	0	0	4.32567e-06	0	0	0	1.2977e-05	0	4.32567e-06	0	2.5954e-05	0	4.32567e-05	4.75824e-05	5.62337e-05	4.32567e-06	4.32567e-05	5.62337e-05	7.35364e-05	0.000108142	0.000138421	0.000142747	0.000211958	0.000233586	0.000224935	0.000164376	0.000285494	0.000268192	0.000302797	0.000441218	0.000324425	0.000354705	0.000268192	0.000198981	5.19081e-05	2.5954e-05	3.46054e-05	4.32567e-06	0	0	0	0	0	0	0	0	0	0
4.32567e-06	0	0	0	0	4.32567e-06	0	0	0	0	2.16284e-05	3.46054e-05	8.65134e-06	4.32567e-06	4.32567e-06	0	8.65134e-05	6.48851e-05	5.19081e-05	5.19081e-05	0.000138421	7.78621e-05	0.000147073	0.000198981	0.00016005	0.00019033	0.0003201	0.000622897	0.000324425	0.000480149	0.000458521	0.000164376	0.000302797	0.000276843	0.000250889	6.48851e-05	1.73027e-05	1.73027e-05	1.2977e-05	4.75824e-05	0	0	0	0	0	0	0	0	0	0
0	0	8.65134e-06	0	0	8.65134e-06	0	0	0	0	4.32567e-06	3.02797e-05	4.32567e-05	8.65134e-06	3.46054e-05	7.78621e-05	1.73027e-05	4.32567e-06	9.08391e-05	0.000142747	7.35364e-05	0.00012977	0.000233586	0.000263866	0.000285494	0.000229261	0.000328751	0.000337402	0.000359031	0.000397962	0.000341728	0.000255215	0.000294146	0.000121119	0.000233586	9.94904e-05	0.000103816	0.000103816	4.32567e-06	0	0	0	0	0	0	0	0	0	0	0
0	0	0	0	8.65134e-06	0	0	0	0	8.65134e-06	7.35364e-05	0	0	1.73027e-05	1.73027e-05	1.73027e-05	2.5954e-05	8.21878e-05	6.92107e-05	9.08391e-05	0.000103816	9.51648e-05	0.00016005	0.000246563	0.000211958	0.000384985	0.000372008	0.000298471	0.000307123	0.000402287	0.000268192	0.000216284	0.000186004	0.000168701	0.000121119	0.000216284	4.75824e-05	4.32567e-05	1.2977e-05	8.65134e-06	0	0	0	0	0	0	0	0	0	0
0	0	0	0	8.65134e-06	0	0	8.65134e-06	0	6.05594e-05	1.2977e-05	0	0	1.2977e-05	2.5954e-05	3.02797e-05	1.2977e-05	2.16284e-05	3.8931e-05	0.000134096	0.000151398	0.000168701	0.000173027	6.92107e-05	0.000194655	0.000350379	0.000272517	0.000328751	0.000462847	0.000307123	0.000436893	0.000294146	0.000311448	0.000198981	0.000211958	0.000103816	6.92107e-05	9.94904e-05	1.2977e-05	0	0	0	0	0	0	0	0	0	0	0
0	0	0	0	0	0	0	0	0	4.32567e-05	0	0	5.19081e-05	8.65134e-06	1.73027e-05	3.8931e-05	1.73027e-05	1.2977e-05	0.000125444	9.94904e-05	7.35364e-05	0.000134096	7.35364e-05	0.000211958	0.000194655	0.000276843	0.000250889	0.000307123	0.000359031	0.000216284	0.000268192	0.000220609	0.000177353	0.000198981	0.000103816	9.08391e-05	6.92107e-05	3.8931e-05	8.65134e-06	0	0	0	0	0	0	0	0	0	0	0
0	0	0	0	0	0	0	0	0	0	1.73027e-05	0	1.73027e-05	1.73027e-05	2.5954e-05	4.32567e-06	4.32567e-06	5.19081e-05	3.02797e-05	4.75824e-05	0.000125444	0.000168701	0.000220609	0.00025954	0.000186004	0.000281169	0.000272517	0.000155724	0.000445544	0.000402287	0.000302797	0.00019033	0.000246563	9.51648e-05	0.000151398	5.19081e-05	0.000116793	6.05594e-05	1.2977e-05	8.65134e-06	0	0	0	0	0	0	0	0	0	0
0	0	0	0	0	0	0	0	0	1.73027e-05	0	0	4.75824e-05	2.16284e-05	3.02797e-05	3.02797e-05	5.62337e-05	7.35364e-05	0.000121119	7.35364e-05	0.000121119	0.000216284	0.000134096	0.000121119	0.000147073	0.000307123	0.000272517	0.000354705	0.000527732	0.000341728	0.000198981	0.00028982	0.000173027	0.000181678	0.00019033	0.000112467	6.48851e-05	3.46054e-05	3.02797e-05	0	4.32567e-06	0	0	0	0	0	0	0	0	0
0	0	0	0	0	0	0	0	0	4.32567e-06	4.32567e-06	0	0	0	3.46054e-05	4.32567e-06	1.73027e-05	2.5954e-05	5.19081e-05	0.000116793	0.000116793	0.000177353	0.000177353	9.94904e-05	0.00019033	0.000177353	0.000397962	0.00025954	0.000177353	0.000224935	0.000324425	0.000263866	0.000194655	0.000272517	0.000112467	0.000103816	5.19081e-05	1.73027e-05	0	1.2977e-05	0	0	0	0	0	0	0	0	0	0
0	0	0	4.32567e-06	0	0	0	4.32567e-05	8.65134e-06	0	0	0	0	3.02797e-05	1.73027e-05	2.16284e-05	8.65134e-05	3.46054e-05	3.8931e-05	2.16284e-05	4.75824e-05	8.21878e-05	0.000198981	0.00016005	0.000216284	0.000350379	0.000203307	0.000302797	0.000207632	0.000415264	0.000224935	0.000173027	0.000242238	0.000177353	0.000142747	0.000138421	6.48851e-05	1.2977e-05	8.65134e-06	0	0	0	0	0	0	0	0	0	0	0
0	1.73027e-05	0	0	0	1.73027e-05	0	3.46054e-05	0	0	1.73027e-05	3.02797e-05	9.51648e-05	0	7.35364e-05	4.32567e-06	2.5954e-05	4.32567e-05	3.02797e-05	0.000121119	9.08391e-05	0.000173027	0.000134096	0.000216284	0.000134096	0.00016005	0.000311448	0.000302797	0.000272517	0.000493127	0.000268192	0.000233586	0.000224935	0.000147073	0.000164376	0.00012977	7.35364e-05	3.02797e-05	1.73027e-05	4.32567e-06	0	0	0	0	0	0	0	0	0	0
0	0	1.73027e-05	0	0	0	0	2.5954e-05	0	4.32567e-06	8.65134e-06	8.65134e-06	1.2977e-05	0	2.5954e-05	1.73027e-05	8.65134e-06	0.000108142	4.75824e-05	6.92107e-05	0.000211958	7.35364e-05	0.000164376	0.000116793	0.00012977	0.00019033	0.000333077	0.000207632	0.000216284	0.000350379	0.000147073	0.000177353	0.000229261	0.000112467	0.000168701	7.78621e-05	5.19081e-05	4.32567e-05	0	0	0	0	0	0	0	0	0	0	0	0
0	0	0	0	0	0	0	0	0	0	0	1.73027e-05	1.2977e-05	0	1.73027e-05	2.5954e-05	4.32567e-05	9.51648e-05	6.48851e-05	0.000112467	0.000125444	0.000211958	9.51648e-05	0.00016005	0.000207632	0.000423916	0.000207632	0.000428241	0.000229261	0.000155724	0.000454195	0.000237912	0.000246563	0.000138421	0.000116793	0.00012977	6.48851e-05	3.46054e-05	2.16284e-05	0	4.32567e-06	0	0	0	0	0	0	0	0	0
0	0	0	8.65134e-06	0	0	4.32567e-06	0	0	2.5954e-05	0	0	1.73027e-05	4.32567e-06	5.19081e-05	1.73027e-05	3.02797e-05	4.75824e-05	3.46054e-05	3.8931e-05	7.78621e-05	0.000147073	0.000250889	0.000211958	0.000229261	0.000164376	0.000224935	0.000142747	0.00044987	0.000272517	0.000125444	0.000194655	0.000164376	0.000108142	8.65134e-05	0.000134096	4.75824e-05	1.2977e-05	3.8931e-05	3.8931e-05	0	0	0	0	0	0	0	0	0	0
0	0	8.65134e-06	1.73027e-05	0	0	2.16284e-05	0	2.5954e-05	0	0	0	0	4.32567e-06	8.65134e-06	8.65134e-06	3.46054e-05	4.32567e-05	3.8931e-05	0.00012977	8.65134e-05	0.000138421	0.000194655	0.000233586	9.51648e-05	0.000311448	0.00019033	0.000242238	0.000384985	0.000363356	0.000211958	0.000121119	0.00016005	0.000142747	0.000168701	4.75824e-05	2.16284e-05	1.2977e-05	0	0	0	0	0	0	0	0	0	0	0	0
0	0	0	4.32567e-06	3.46054e-05	0	0	0	0	0	0	3.02797e-05	2.16284e-05	1.73027e-05	4.32567e-05	0.000108142	3.46054e-05	3.02797e-05	6.05594e-05	0.000112467	0.000138421	0.000125444	8.65134e-05	0.000116793	0.000237912	0.000263866	0.000272517	0.000164376	0.000307123	0.000384985	0.000333077	0.00016005	7.78621e-05	9.51648e-05	6.92107e-05	2.5954e-05	4.32567e-05	1.73027e-05	0	0	0	0	0	0	0	0	0	0	0	0
0	0	0	8.65134e-06	0	0	0	0	4.32567e-06	2.16284e-05	3.46054e-05	2.5954e-05	4.32567e-06	5.62337e-05	0	2.5954e-05	7.78621e-05	5.19081e-05	0.000134096	6.05594e-05	0.000147073	0.00012977	0.00016005	0.00025954	0.000242238	0.000294146	0.000224935	0.000298471	0.000203307	0.000263866	0.000346054	4.32567e-05	0.000112467	0.000138421	0.000151398	3.02797e-05	6.48851e-05	0	8.65134e-06	1.73027e-05	0	0	0	0	0	0	0	0	0	0
0	0	0	0	1.2977e-05	8.65134e-06	0	0	0	0	8.65134e-06	0	5.19081e-05	2.5954e-05	0	6.48851e-05	2.16284e-05	2.16284e-05	3.02797e-05	4.75824e-05	0.000276843	0.000181678	0.000151398	0.00025954	0.000376333	0.000181678	0.000294146	0.000198981	0.000233586	0.000181678	0.000216284	0.00019033	0.00012977	0.000250889	0.000125444	3.02797e-05	5.19081e-05	2.5954e-05	0	0	0	0	0	0	0	0	0	0	0	0
8.65134e-06	0	0	0	4.32567e-06	1.73027e-05	8.65134e-06	1.2977e-05	0	8.65134e-06	1.2977e-05	4.75824e-05	8.65134e-06	1.73027e-05	3.8931e-05	6.05594e-05	8.21878e-05	4.75824e-05	6.92107e-05	0.000211958	8.21878e-05	0.000116793	0.000112467	0.000155724	0.000211958	0.000354705	0.00025954	0.000311448	0.000263866	0.000112467	0.000116793	8.21878e-05	0.00025954	6.92107e-05	0.000181678	7.35364e-05	4.75824e-05	3.8931e-05	4.32567e-06	0	0	0	0	0	0	0	0	0	0	0
4.32567e-06	0	0	0	0	0	0	1.73027e-05	8.65134e-06	0	3.8931e-05	4.32567e-06	2.16284e-05	5.19081e-05	0	3.46054e-05	3.8931e-05	5.62337e-05	0.000121119	0.000112467	0.000108142	0.000194655	0.000233586	7.78621e-05	0.000263866	0.00025954	0.000220609	0.000181678	0.00044987	0.000138421	0.000138421	0.000168701	0.000125444	0.000125444	3.02797e-05	4.32567e-05	5.62337e-05	4.32567e-06	0	0	0	0	0	0	0	0	0	0	0	0
4.32567e-06	0	0	0	0	0	0	0	0	3.02797e-05	0	0	3.8931e-05	1.2977e-05	2.5954e-05	2.16284e-05	7.78621e-05	6.48851e-05	7.78621e-05	9.51648e-05	0.00016005	6.05594e-05	0.000125444	0.000173027	0.000168701	0.000168701	0.000112467	0.000211958	0.000233586	0.000263866	0.000333077	0.000216284	0.000142747	8.65134e-05	0.000112467	5.19081e-05	5.62337e-05	8.65134e-06	3.02797e-05	0	0	0	0	0	0	0	0	0	0	0
0	8.65134e-06	3.02797e-05	0	0	0	1.2977e-05	0	2.16284e-05	4.32567e-06	0	0	4.75824e-05	2.16284e-05	3.02797e-05	1.2977e-05	3.8931e-05	5.19081e-05	6.48851e-05	9.94904e-05	0.000173027	0.00016005	8.65134e-05	0.000229261	0.000216284	0.000307123	0.000155724	0.000263866	0.000151398	0.00012977	0.000151398	0.000125444	7.35364e-05	0.000125444	1.73027e-05	3.02797e-05	1.2977e-05	2.5954e-05	4.32567e-06	8.65134e-06	0	0	0	0	0	0	0	0	0	0
1.73027e-05	4.32567e-05	8.65134e-06	4.32567e-06	0	4.32567e-06	0	2.16284e-05	9.08391e-05	8.65134e-06	0	3.46054e-05	1.73027e-05	9.94904e-05	2.5954e-05	7.35364e-05	1.2977e-05	5.62337e-05	8.21878e-05	3.02797e-05	9.51648e-05	0.000181678	0.000211958	0.000255215	0.000298471	8.21878e-05	0.000333077	0.000207632	0.00028982	0.000112467	0.000272517	0.000268192	0.000220609	6.48851e-05	6.05594e-05	6.48851e-05	2.5954e-05	4.75824e-05	0	0	0	0	0	0	0	0	0	0	0	0
0	0	0	0	0	0	0	0	0	0	2.16284e-05	2.16284e-05	4.75824e-05	0	6.05594e-05	3.46054e-05	6.48851e-05	7.78621e-05	0.000147073	0.000168701	3.46054e-05	0.000198981	0.000116793	0.000121119	0.000224935	0.00016005	0.00012977	0.000203307	0.000116793	9.94904e-05	0.000147073	0.000151398	9.51648e-05	0.000181678	6.48851e-05	1.2977e-05	4.32567e-05	4.32567e-06	0	8.65134e-06	0	0	0	0	0	0	0	0	0	0
0	0	0	2.16284e-05	0	0	2.16284e-05	0	3.46054e-05	1.73027e-05	1.2977e-05	5.62337e-05	4.75824e-05	0	1.2977e-05	4.75824e-05	9.94904e-05	5.19081e-05	4.32567e-05	5.62337e-05	0.000134096	0.00016005	0.000155724	0.00016005	0.000177353	0.000224935	0.000272517	0.000242238	0.000224935	0.000198981	9.94904e-05	9.51648e-05	0.000116793	0.00012977	0.000108142	6.05594e-05	8.65134e-06	5.19081e-05	0	4.32567e-06	0	0	0	0	0	0	0	0	0	0
0	0	0	2.16284e-05	0	0	0	0	0	5.19081e-05	4.32567e-06	8.65134e-06	8.65134e-06	6.92107e-05	5.19081e-05	3.46054e-05	8.21878e-05	5.62337e-05	4.75824e-05	0.00012977	0.000224935	0.000116793	0.000151398	9.51648e-05	9.94904e-05	0.000203307	0.000116793	0.000194655	0.000268192	0.000164376	6.92107e-05	0.000164376	0.000116793	3.02797e-05	0.000121119	3.8931e-05	4.75824e-05	2.5954e-05	4.75824e-05	0	0	0	0	0	0	0	0	0	0	0
0	0	0	0	0	0	2.16284e-05	4.32567e-06	0	0	0	1.2977e-05	5.19081e-05	5.19081e-05	3.46054e-05	1.2977e-05	8.65134e-06	4.32567e-05	7.35364e-05	8.65134e-05	0.00012977	7.35364e-05	0.000134096	9.08391e-05	9.51648e-05	0.000134096	0.000220609	0.00012977	0.00012977	9.94904e-05	0.000116793	0.000103816	0.000164376	7.35364e-05	3.02797e-05	4.32567e-06	4.32567e-06	4.32567e-06	0	4.32567e-06	0	0	0	0	0	0	0	0	0	0
4.32567e-06	1.2977e-05	0	0	0	0	4.32567e-06	0	1.2977e-05	8.65134e-06	0	1.73027e-05	1.2977e-05	2.16284e-05	1.73027e-05	1.2977e-05	3.46054e-05	5.19081e-05	9.94904e-05	0.00016005	0.000125444	0.000164376	4.75824e-05	0.000233586	0.000181678	6.92107e-05	0.000112467	0.000237912	0.000298471	0.000177353	0.000134096	6.48851e-05	0.000125444	6.48851e-05	8.65134e-05	4.75824e-05	0	1.2977e-05	5.19081e-05	0	0	0	0	0	0	0	0	0	0	0
1.2977e-05	1.73027e-05	4.32567e-06	0	0	0	1.73027e-05	0	1.73027e-05	2.5954e-05	1.73027e-05	2.5954e-05	4.32567e-06	5.62337e-05	7.35364e-05	3.02797e-05	3.8931e-05	6.48851e-05	9.51648e-05	0.000151398	7.35364e-05	0.000173027	8.65134e-05	0.000315774	9.08391e-05	0.000173027	0.000216284	0.000108142	0.000151398	0.000125444	5.62337e-05	8.65134e-05	0.000116793	2.16284e-05	7.78621e-05	1.2977e-05	3.8931e-05	2.5954e-05	4.32567e-06	0	0	0	0	0	0	0	0	0	0	0
0	0	2.16284e-05	0	0	1.73027e-05	0	0	4.32567e-06	2.5954e-05	1.2977e-05	2.16284e-05	6.05594e-05	3.02797e-05	4.75824e-05	7.35364e-05	3.8931e-05	9.94904e-05	7.78621e-05	0.000151398	4.75824e-05	0.000138421	0.000211958	0.000121119	0.000147073	0.000224935	0.000168701	0.000242238	0.000134096	0.000116793	0.000125444	0.000216284	8.21878e-05	6.92107e-05	1.2977e-05	3.02797e-05	4.32567e-06	0	0	0	0	0	0	0	0	0	0	0	0	0
0	1.2977e-05	0	0	4.32567e-06	2.16284e-05	1.2977e-05	3.02797e-05	0	1.73027e-05	0	1.2977e-05	1.2977e-05	8.65134e-05	5.62337e-05	4.32567e-06	5.19081e-05	6.05594e-05	5.62337e-05	0.000173027	0.000216284	0.000121119	0.00012977	0.000203307	5.62337e-05	9.94904e-05	0.000237912	0.000246563	9.08391e-05	9.94904e-05	0.000103816	0.000164376	1.2977e-05	4.32567e-05	6.48851e-05	1.73027e-05	4.32567e-06	2.16284e-05	8.65134e-06	0	0	0	0	0	0	0	0	0	0	0
0	0	4.32567e-06	0	0	4.32567e-06	0	0	0	3.02797e-05	1.2977e-05	5.62337e-05	3.8931e-05	3.02797e-05	7.78621e-05	3.02797e-05	6.48851e-05	0.000116793	8.65134e-05	6.05594e-05	0.000147073	0.000116793	9.08391e-05	0.000116793	0.00012977	8.21878e-05	9.08391e-05	0.000186004	0.000116793	7.78621e-05	0.000151398	9.51648e-05	5.62337e-05	5.62337e-05	6.92107e-05	0	4.32567e-06	4.32567e-06	4.32567e-06	0	0	0	0	0	0	0	0	0	0	0
4.32567e-06	0	0	0	4.32567e-06	0	0	4.32567e-06	4.32567e-06	3.46054e-05	4.75824e-05	0	0	4.32567e-05	2.16284e-05	3.46054e-05	2.16284e-05	4.32567e-05	6.48851e-05	3.02797e-05	2.16284e-05	0.000186004	9.51648e-05	0.000121119	0.000121119	9.08391e-05	0.000164376	0.000112467	0.000255215	0.000112467	0.000186004	8.21878e-05	5.62337e-05	5.62337e-05	5.62337e-05	7.35364e-05	0	0	8.65134e-06	0	0	0	0	0	0	0	0	0	0	0
0	1.2977e-05	0	0	4.32567e-06	8.65134e-06	0	2.5954e-05	0	2.16284e-05	0	2.5954e-05	3.8931e-05	2.5954e-05	2.5954e-05	5.62337e-05	3.02797e-05	5.62337e-05	9.94904e-05	4.32567e-05	6.92107e-05	0.000147073	0.000173027	0.000112467	0.000164376	0.000233586	0.000173027	0.000125444	6.48851e-05	0.000134096	0.000164376	5.62337e-05	8.65134e-05	3.02797e-05	4.32567e-06	1.73027e-05	0	3.46054e-05	1.73027e-05	1.2977e-05	0	0	0	0	0	0	0	0	0	0
0	0	1.73027e-05	0	0	0	8.65134e-06	0	4.32567e-06	3.46054e-05	0	8.65134e-06	1.2977e-05	0	0.000151398	4.75824e-05	4.32567e-05	8.65134e-05	9.08391e-05	4.75824e-05	9.94904e-05	9.94904e-05	0.000147073	0.000328751	0.000164376	8.21878e-05	0.00016005	0.000164376	0.000116793	7.35364e-05	0.000142747	6.92107e-05	7.78621e-05	9.08391e-05	0	1.73027e-05	3.46054e-05	0	0	0	0	0	0	0	0	0	0	0	0	0
4.32567e-06	0	1.2977e-05	4.32567e-06	8.65134e-06	1.73027e-05	0	0	0	8.65134e-06	1.73027e-05	6.48851e-05	3.02797e-05	8.21878e-05	7.78621e-05	3.46054e-05	7.35364e-05	6.92107e-05	0.000168701	5.62337e-05	8.21878e-05	0.000198981	9.94904e-05	0.000298471	0.000138421	8.65134e-05	0.000138421	6.05594e-05	0.000108142	0.000138421	0.000121119	5.62337e-05	4.32567e-05	3.02797e-05	1.73027e-05	1.73027e-05	0	8.65134e-06	0	0	0	0	0	0	0	0	0	0	0	0
0	4.32567e-06	0	0	0	0	0	1.2977e-05	4.32567e-05	4.32567e-06	1.73027e-05	2.16284e-05	5.19081e-05	2.16284e-05	6.05594e-05	7.78621e-05	1.2977e-05	6.05594e-05	2.16284e-05	7.35364e-05	6.92107e-05	0.000168701	8.65134e-05	0.000121119	0.000138421	0.00012977	0.000155724	0.000151398	6.48851e-05	5.19081e-05	2.16284e-05	3.8931e-05	6.92107e-05	3.02797e-05	8.65134e-06	1.2977e-05	1.73027e-05	0	0	0	0	0	0	0	0	0	0	0	0	0
1.2977e-05	3.46054e-05	2.16284e-05	1.2977e-05	4.32567e-06	0	2.5954e-05	4.32567e-06	0	0	0	8.65134e-06	2.16284e-05	3.8931e-05	0.000138421	7.35364e-05	4.75824e-05	2.5954e-05	8.65134e-06	9.08391e-05	0.000134096	8.21878e-05	0.000116793	0.000134096	0.000168701	0.000103816	0.000108142	0.000112467	7.35364e-05	9.94904e-05	8.65134e-05	6.92107e-05	3.8931e-05	1.73027e-05	6.48851e-05	1.73027e-05	0	0	0	0	0	0	0	0	0	0	0	0	0	0
2.5954e-05	3.46054e-05	2.5954e-05	0	8.65134e-06	2.5954e-05	4.32567e-06	4.32567e-06	4.32567e-06	0	3.46054e-05	2.16284e-05	8.65134e-06	3.02797e-05	4.75824e-05	2.5954e-05	0.000125444	0.000151398	2.16284e-05	0.000134096	6.48851e-05	5.62337e-05	0.000194655	0.000116793	0.000116793	0.000233586	0.000112467	8.21878e-05	9.94904e-05	7.78621e-05	3.46054e-05	2.5954e-05	3.8931e-05	1.2977e-05	0	3.8931e-05	4.32567e-06	0	0	0	0	0	0	0	0	0	0	0	0	0
4.32567e-06	3.46054e-05	8.65134e-06	4.32567e-06	0	0	4.32567e-05	1.2977e-05	1.73027e-05	1.73027e-05	3.46054e-05	5.19081e-05	4.32567e-06	4.75824e-05	4.32567e-05	0.000142747	0.000125444	6.92107e-05	0.000112467	0.000147073	0.000151398	0.000155724	0.000138421	9.08391e-05	8.21878e-05	0.00012977	8.21878e-05	7.78621e-05	5.62337e-05	2.16284e-05	3.02797e-05	7.78621e-05	8.65134e-06	0	8.65134e-06	0	8.65134e-06	0	0	0	0	0	0	0	0	0	0	0	0	0
0	0	0	3.8931e-05	0	0	4.32567e-06	8.65134e-06	0	3.02797e-05	0	6.48851e-05	6.05594e-05	3.46054e-05	3.8931e-05	3.46054e-05	6.92107e-05	0.000103816	2.16284e-05	5.62337e-05	7.35364e-05	0.000220609	7.78621e-05	0.000125444	0.000134096	0.000108142	4.75824e-05	4.75824e-05	6.05594e-05	0.000103816	0.000116793	8.21878e-05	3.8931e-05	1.2977e-05	2.5954e-05	1.73027e-05	0	0	0	0	0	0	0	0	0	0	0	0	0	0
8.65134e-06	2.5954e-05	0	1.2977e-05	2.5954e-05	4.32567e-05	1.2977e-05	2.16284e-05	1.2977e-05	2.16284e-05	1.2977e-05	3.46054e-05	6.92107e-05	3.46054e-05	9.08391e-05	3.8931e-05	0.000125444	7.35364e-05	9.08391e-05	9.51648e-05	6.92107e-05	5.19081e-05	2.5954e-05	2.5954e-05	0.000147073	7.78621e-05	5.19081e-05	3.8931e-05	0.000147073	2.5954e-05	1.2977e-05	9.51648e-05	6.48851e-05	1.2977e-05	0	2.5954e-05	1.2977e-05	8.65134e-06	0	3.02797e-05	0	0	0	0	0	0	0	0	0	0
2.5954e-05	4.32567e-06	3.02797e-05	8.65134e-06	4.32567e-06	8.65134e-06	5.19081e-05	0	8.65134e-06	1.73027e-05	3.46054e-05	2.5954e-05	8.21878e-05	3.02797e-05	3.46054e-05	0.000112467	8.65134e-05	6.92107e-05	0.000108142	0.000151398	0.000121119	0.000194655	0.000121119	0.000151398	1.73027e-05	3.8931e-05	4.32567e-05	7.78621e-05	7.78621e-05	4.75824e-05	3.46054e-05	2.5954e-05	4.32567e-06	4.32567e-06	3.8931e-05	0	2.16284e-05	8.65134e-06	0	0	0	0	0	0	0	0	0	0	0	0
8.65134e-06	3.02797e-05	4.32567e-05	1.73027e-05	3.02797e-05	0	0	8.65134e-06	2.16284e-05	3.46054e-05	0.000112467	0.000112467	6.48851e-05	8.65134e-06	8.65134e-05	2.5954e-05	0.000108142	3.46054e-05	0.000168701	3.02797e-05	0.000173027	2.5954e-05	9.08391e-05	0.000155724	0.000108142	8.65134e-05	6.05594e-05	3.46054e-05	6.92107e-05	5.19081e-05	8.65134e-06	3.02797e-05	5.62337e-05	8.65134e-06	4.32567e-06	0	0	0	0	0	0	0	0	0	0	0	0	0	0	0
4.32567e-06	1.2977e-05	6.48851e-05	3.02797e-05	3.46054e-05	4.32567e-06	4.32567e-06	0	5.19081e-05	3.02797e-05	8.65134e-06	0	4.32567e-06	2.16284e-05	5.19081e-05	0.000103816	3.8931e-05	1.73027e-05	6.05594e-05	0.000173027	8.65134e-06	1.2977e-05	7.35364e-05	0	7.78621e-05	6.05594e-05	5.19081e-05	3.8931e-05	4.32567e-06	3.02797e-05	5.62337e-05	0	2.16284e-05	0	4.32567e-06	0	0	0	0	0	0	0	0	0	0	0	0	0	0	0
4.32567e-06	1.73027e-05	3.46054e-05	4.32567e-06	4.75824e-05	4.75824e-05	8.65134e-06	6.05594e-05	4.32567e-05	1.73027e-05	1.73027e-05	9.08391e-05	4.75824e-05	2.5954e-05	6.48851e-05	8.21878e-05	0.000108142	6.92107e-05	6.48851e-05	5.19081e-05	6.48851e-05	9.08391e-05	4.75824e-05	2.16284e-05	7.35364e-05	0	0.000116793	4.32567e-05	0.000112467	4.32567e-06	8.65134e-06	3.02797e-05	1.73027e-05	0	2.16284e-05	4.75824e-05	0	3.46054e-05	0	0	0	0	0	0	0	0	0	0	0	0
1.2977e-05	8.21878e-05	1.2977e-05	0	3.02797e-05	2.16284e-05	0	0	5.19081e-05	2.16284e-05	6.92107e-05	0.000108142	1.73027e-05	3.8931e-05	4.75824e-05	0.000103816	2.5954e-05	9.94904e-05	4.75824e-05	7.78621e-05	1.73027e-05	7.78621e-05	5.62337e-05	4.32567e-06	3.8931e-05	2.5954e-05	3.02797e-05	3.46054e-05	3.8931e-05	2.16284e-05	2.5954e-05	3.46054e-05	3.02797e-05	1.2977e-05	8.65134e-06	0	0	0	0	0	0	0	0	0	0	0	0	0	0	0
6.48851e-05	4.32567e-06	7.78621e-05	2.16284e-05	8.65134e-06	8.65134e-06	6.92107e-05	2.5954e-05	2.5954e-05	4.32567e-06	1.2977e-05	1.73027e-05	4.32567e-05	6.05594e-05	3.02797e-05	0.000147073	6.05594e-05	8.65134e-06	3.46054e-05	0	4.75824e-05	0.000168701	1.2977e-05	2.5954e-05	4.75824e-05	5.19081e-05	5.62337e-05	2.5954e-05	0	8.65134e-06	0	4.32567e-06	0	2.16284e-05	0	2.16284e-05	0	0	0	0	0	0	0	0	0	0	0	0	0	0
4.75824e-05	5.19081e-05	3.02797e-05	5.62337e-05	1.2977e-05	2.16284e-05	2.16284e-05	5.62337e-05	8.65134e-05	1.2977e-05	5.19081e-05	6.48851e-05	3.46054e-05	7.78621e-05	4.32567e-06	4.32567e-05	7.35364e-05	6.48851e-05	6.92107e-05	0.000108142	0.000103816	6.05594e-05	5.19081e-05	6.92107e-05	0.000108142	2.5954e-05	1.73027e-05	2.16284e-05	3.02797e-05	0	4.32567e-06	8.65134e-06	1.2977e-05	0	0	0	0	0	0	4.32567e-06	0	0	0	0	0	0	0	0	0	0
0	0	0	0	0	0	0	0	0	0	0	0	0	0	0	0	0	0	0	3.8931e-05	0	4.32567e-06	1.2977e-05	2.16284e-05	6.92107e-05	3.46054e-05	5.19081e-05	0	2.16284e-05	4.32567e-06	8.65134e-06	0	2.16284e-05	0	4.32567e-06	4.75824e-05	0	0	0	0	0	0	0	0	0	0	0	0	0	0
0	0	0	0	0	0	0	0	0	0	0	0	0	0	0	0	0	0	0	0	0	0	0	0	0	0	2.5954e-05	0	0	0	0	0	0	0	0	0	0	0	0	0	0	0	0	0	0	0	0	0	0	0
0	0	0	0	0	0	0	0	0	0	0	0	0	0	0	0	0	0	0	0	0	0	0	0	0	0	0	0	0	0	0	0	0	0	0	0	0	0	0	0	0	0	0	0	0	0	0	0	0	0
0	0	0	0	0	0	0	0	0	0	0	0	0	0	0	0	0	0	0	0	0	0	0	0	0	0	0	0	0	0	0	0	0	0	0	0	0	0	0	0	0	0	0	0	0	0	0	0	0	0
0	0	0	0	0	0	0	0	0	0	0	0	0	0	0	0	0	0	0	0	0	0	0	0	0	0	0	0	0	0	0	0	0	0	0	0	0	0	0	0	0	0	0	0	0	0	0	0	0	0
0	0	0	0	0	0	0	0	0	0	0	0	0	0	0	0	0	0	0	0	0	0	0	0	0	0	0	0	0	0	0	0	0	0	0	0	0	0	0	0	0	0	0	0	0	0	0	0	0	0
0	0	0	0	0	0	0	0	0	0	0	0	0	0	0	0	0	0	0	0	0	0	0	0	0	0	0	0	0	0	0	0	0	0	0	0	0	0	0	0	0	0	3.02797e-05	0	0	0	0	0	0	0
0	0	0	0	0	0	0	0	0	0	0	0	0	0	0	0	0	0	0	0	0	0	0	0	0	0	0	0	0	0	0	0	0	0	0	0	0	0	0	0	0	0	0	0	0	0	0	0	0	0
0	0	0	0	0	0	0	0	0	0	0	0	0	0	0	0	0	0	0	0	0	0	0	0	0	0	0	0	0	0	0	0	0	0	0	0	0	0	0	0	0	0	0	0	8.65134e-06	0	0	0	0	0
0	0	0	0	0	0	0	0	0	0	0	0	0	0	0	0	0	0	0	0	0	0	0	0	0	0	0	0	0	0	0	0	0	0	0	0	0	0	0	0	0	0	0	0	0	0	0	0	0	0
0	0	0	0	0	0	0	0	0	0	0	0	0	0	0	0	0	0	0	0	0	0	0	0	0	0	0	0	0	0	0	0	0	0	0	0	0	0	0	0	0	0	0	0	0	4.32567e-06	0	0	0	0
0	0	0	0	0	0	0	0	0	0	0	0	0	0	0	0	0	0	0	0	0	0	0	0	0	0	0	0	0	0	0	0	0	0	0	0	0	0	0	0	0	0	0	0	0	0	0	0	0	0
0	0	0	0	0	0	0	0	0	0	0	0	0	0	0	0	0	0	0	0	0	0	0	0	0	0	0	0	0	0	0	0	0	0	0	0	0	0	0	0	0	0	0	0	0	0	0	0	0	0
0	0	0	0	0	0	0	0	0	0	0	0	0	0	0	0	0	0	0	0	0	0	0	0	0	0	0	0	0	0	0	0	0	0	0	0	0	0	0	0	0	0	0	0	0	0	0	0	0	0
0	0	0	0	0	0	0	0	0	0	0	0	0	0	0	0	0	0	0	0	0	0	0	0	0	0	0	0	0	0	0	0	0	0	0	0	0	0	0	0	0	0	0	0	0	0	0	0	0	0
0	0	0	0	0	0	0	0	0	0	0	0	0	0	0	0	0	0	0	0	0	0	0	0	0	0	0	0	0	0	0	0	0	0	0	0	0	0	0	0	0	0	0	0	0	0	0	0	0	4.32567e-06
0	0	0	0	0	0	0	0	0	0	0	0	0	0	0	0	0	0	0	0	0	0	0	0	0	0	0	0	0	0	0	0	0	0	0	0	0	0	0	0	0	0	0	0	0	0	0	0	0	0
0	0	0	0	0	0	0	0	0	0	0	0	0	0	0	0	0	0	0	0	0	0	0	0	0	0	0	0	0	0	0	0	0	0	0	0	0	0	0	0	0	0	0	0	0	0	0	0	0	0
0	0	0	0	0	0	0	0	0	0	0	0	0	0	0	0	0	0	0	0	0	0	0	0	0	0	0	0	0	0	0	0	0	0	0	0	0	0	0	0	0	0	0	0	0	0	0	0	0	0
0	0	0	0	0	0	0	0	0	0	0	0	0	0	0	0	0	0	0	0	0	0	0	0	0	0	0	0	0	0	0	0	0	0	0	0	0	0	0	0	0	0	0	0	0	0	0	0	0	0
0	0	0	0	0	0	0	0	0	0	0	0	0	0	0	0	0	0	0	0	0	0	0	0	0	0	0	0	0	0	0	0	0	0	0	0	0	0	0	0	0	0	0	0	0	0	0	0	0	0
0	0	0	0	0	0	0	0	0	0	0	0	0	0	0	0	0	0	0	0	0	0	0	0	0	0	0	0	0	0	0	0	0	0	0	0	0	0	0	0	0	0	0	0	0	0	0	0	0	0
0	0	0	0	0	0	0	0	0	0	0	0	0	0	0	0	0	0	0	0	0	0	0	0	0	0	0	0	0	0	0	0	0	0	0	0	0	0	0	0	0	0	0	0	0	0	0	0	0	0
0	0	0	0	0	0	0	0	0	0	0	0	0	0	0	0	0	0	0	0	0	0	0	0	0	0	0	0	0	0	0	0	0	0	0	0	0	0	0	0	0	0	0	0	0	0	0	0	0	0
0	0	0	0	0	0	0	0	0	0	0	0	0	0	0	0	0	0	0	0	0	0	0	0	0	0	0	0	0	0	0	0	0	0	0	0	0	0	0	0	0	0	0	0	0	0	0	0	0	0
0	0	0	0	0	0	0	0	0	0	0	0	0	0	0	0	0	0	0	0	0	0	0	0	0	0	0	0	0	0	0	0	0	0	0	0	0	0	0	0	0	0	0	0	0	0	0	0	0	0
0	0	0	0	0	0	0	0	0	0	0	0	0	0	0	0	0	0	0	0	0	0	0	0	0	0	0	0	0	0	0	0	0	0	0	0	0	0	0	0	0	0	0	0	0	0	0	0	0	0
0	0	0	0	0	0	0	0	0	0	0	0	0	0	0	0	0	0	0	0	0	0	0	0	0	0	0	0	0	0	0	0	0	0	0	0	0	0	0	0	0	0	0	0	0	0	0	0	0	0
0	0	0	0	0	0	0	0	0	0	0	0	0	0	0	0	0	0	0	0	0	0	0	0	0	0	0	0	0	0	0	0	0	0	0	0	0	0	0	0	0	0	0	0	0	0	0	0	0	0
0	0	0	0	0	0	0	0	0	0	0	0	0	0	0	0	0	0	0	0	0	0	0	0	0	0	0	0	0	0	0	0	0	0	0	0	0	0	0	0	0	0	0	0	0	0	0	0	0	0
0	0	0	0	0	0	0	0	0	0	0	0	0	0	0	0	0	0	0	0	0	0	0	0	0	0	0	0	0	0	0	0	0	0	0	0	0	0	0	0	0	0	0	0	0	0	0	0	0	0
0	0	0	0	0	0	0	0	0	0	0	0	0	0	0	0	0	0	0	0	0	0	0	0	0	0	0	0	0	0	0	0	0	0	0	0	0	0	0	0	0	0	0	0	0	0	0	0	0	0
0	0	0	0	0	0	0	0	0	0	0	0	0	0	0	0	0	0	0	0	0	0	0	0	0	0	0	0	0	0	0	0	0	0	0	0	0	0	0	0	0	0	0	0	0	0	0	0	0	0
0	0	0	0	0	0	0	0	0	0	0	0	0	0	0	0	0	0	0	0	0	0	0	0	0	0	0	0	0	0	0	0	0	0	0	0	0	0	0	0	0	0	0	0	0	0	0	0	0	0
0	0	0	0	0	0	0	0	0	0	0	0	0	0	0	0	0	0	0	0	0	0	0	0	0	0	0	0	0	0	0	0	0	0	0	0	0	0	0	0	0	0	0	0	0	0	0	0	0	0
0	0	0	0	0	0	0	0	0	0	0	0	0	0	0	0	0	0	0	0	0	0	0	0	0	0	0	0	0	0	0	0	0	0	0	0	0	0	0	0	0	0	0	0	0	0	0	0	0	0
0	0	0	0	0	0	0	0	0	0	0	0	0	0	0	0	0	0	0	0	0	0	0	0	0	0	0	0	0	0	0	0	0	0	0	0	0	0	0	0	0	0	0	0	0	0	0	0	0	0
0	0	0	0	0	0	0	0	0	0	0	0	0	0	0	0	0	0	0	0	0	0	0	0	0	0	0	0	0	0	0	0	0	0	0	0	0	0	0	0	0	0	0	0	0	0	0	0	0	0
0	0	0	0	0	0	0	0	0	0	0	0	0	0	0	0	0	0	0	0	0	0	0	0	0	0	0	0	0	0	0	0	0	0	0	0	0	0	0	0	0	0	0	0	0	0	0	0	0	0
0	0	0	0	0	0	0	0	0	0	0	0	0	0	0	0	0	0	0	0	0	0	0	0	0	0	0	0	0	0	0	0	0	0	0	0	0	0	0	0	0	0	0	0	0	0	0	0	0	0
0	0	0	0	0	0	0	0	0	0	0	0	0	0	0	0	0	0	0	0	0	0	0	0	0	0	0	0	0	0	0	0	0	0	0	0	0	0	0	0	0	0	0	0	0	0	0	0	0	0
0	0	0	0	0	0	0	0	0	0	0	0	0	0	0	0	0	0	0	0	0	0	0	0	0	0	0	0	0	0	0	0	0	0	0	0	0	0	0	0	0	0	0	0	0	0	0	0	0	0
0	0	0	0	0	0	0	0	0	0	0	0	0	0	0	0	0	0	0	0	0	0	0	0	0	0	0	0	0	0	0	0	0	0	0	0	0	0	0	0	0	0	0	0	0	0	0	0	0	0
0	0	0	0	0	0	0	0	0	0	0	0	0	0	0	0	0	0	0	0	0	0	0	0	0	0	0	0	0	0	0	0	0	0	0	0	0	0	0	0	0	0	0	0	0	0	0	0	0	0
0	0	0	0	0	0	0	0	0	0	0	0	0	0	0	0	0	0	0	0	0	0	0	0	0	0	0	0	0	0	0	0	0	0	0	0	0	0	0	0	0	0	0	0	0	0	0	0	0	0
0	0	0	0	0	0	0	0	0	0	0	0	0	0	0	0	0	0	0	0	0	0	0	0	0	0	0	0	0	0	0	0	0	0	0	0	0	0	0	0	0	0	0	0	0	0	0	0	0	0
0	0	0	0	0	0	0	0	0	0	0	0	0	0	0	0	0	0	0	0	0	0	0	0	0	0	0	0	0	0	0	0	0	0	0	0	0	0	0	0	0	0	0	0	0	0	0	0	0	0
0	0	0	0	0	0	0	0	0	0	0	0	0	0	0	0	0	0	0	0	0	0	0	0	0	0	0	0	0	0	0	0	0	0	0	0	0	0	0	0	0	0	0	0	0	0	0	0	0	0
0	0	0	0	0	0	0	0	0	0	0	0	0	0	0	0	0	0	0	0	0	0	0	0	0	0	0	0	0	0	0	0	0	0	0	0	0	0	0	0	0	0	0	0	0	0	0	0	0	0
0	0	0	0	0	0	0	0	0	0	0	0	0	0	0	0	0	0	0	0	0	0	0	0	0	0	0	0	0	0	0	0	0	0	0	0	0	0	0	0	0	0	0	0	0	0	0	0	0	0
0	0	0	0	0	0	0	0	0	0	0	0	0	0	0	0	0	0	0	0	0	0	0	0	0	0	0	0	0	0	0	0	0	0	0	0	0	0	0	0	0	0	0	0	0	0	0	0	0	0
0	0	0	0	0	0	0	0	0	0	0	0	0	0	0	0	0	0	0	0	0	0	0	0	0	0	0	0	0	0	0	0	0	0	0	0	0	0	0	0	0	0	0	0	0	0	0	0	0	0
0	0	0	0	0	0	0	0	0	0	0	0	0	0	0	0	0	0	0	0	0	0	0	0	0	0	0	0	0	0	0	0	0	0	0	0	0	0	0	0	0	0	0	0	0	0	0	0	0	0
0	0	0	0	0	0	0	0	0	0	0	0	0	0	0	0	0	0	0	0	0	0	0	0	0	0	0	0	0	0	0	0	0	0	0	0	0	0	0	0	0	0	0	0	0	0	0	0	0	0
0	0	0	0	0	0	0	0	0	0	0	0	0	0	0	0	0	0	0	0	0	0	0	0	0	0	0	0	0	0	0	0	0	0	0	0	0	0	0	0	0	0	0	0	0	0	0	0	0	0
0	0	0	0	0	0	0	0	0	0	0	0	0	0	0	0	0	0	0	0	0	0	0	0	0	0	0	0	0	0	0	0	0	0	0	0	0	0	0	0	0	0	0	0	0	0	0	0	0	0
0	0	0	0	0	0	0	0	0	0	0	0	0	0	0	0	0	0	0	0	0	0	0	0	0	0	0	0	0	0	0	0	0	0	0	0	0	0	0	0	0	0	0	0	0	0	0	0	0	0
0	0	0	0	0	0	0	0	0	0	0	0	0	0	0	0	0	0	0	0	0	0	0	0	0	0	0	0	0	0	0	0	0	0	0	0	0	0	0	0	0	0	0	0	0	0	0	0	0	0
0	0	0	0	0	0	0	0	0	0	0	0	0	0	0	0	0	0	0	0	0	0	0	0	0	0	0	0	0	0	0	0	0	0	0	0	0	0	0	0	0	0	0	0	0	0	0	0	0	0
0	0	0	0	0	0	0	0	0	0	0	0	0	0	0	0	0	0	0	0	0	0	0	0	0	0	0	0	0	0	0	0	0	0	0	0	0	0	0	0	0	0	0	0	0	0	0	0	0	0
0	0	0	0	0	0	0	0	0	0	0	0	0	0	0	0	0	0	0	0	0	0	0	0	0	0	0	0	0	0	0	0	0	0	0	0	0	0	0	0	0	0	0	0	0	0	0	0	0	0
0	0	0	0	0	0	0	0	0	0	0	0	0	0	0	0	0	0	0	0	0	0	0	0	0	0	0	0	0	0	0	0	0	0	0	0	0	0	0	0	0	0	0	0	0	0	0	0	0	0
0	0	0	0	0	0	0	0	0	0	0	0	0	0	0	0	0	0	0	0	0	0	0	0	0	0	0	0	0	0	0	0	0	0	0	0	0	0	0	0	0	0	0	0	0	0	0	0	0	0
0	0	0	0	0	0	0	0	0	0	0	0	0	0	0	0	0	0	0	0	0	0	0	0	0	0	0	0	0	0	0	0	0	0	0	0	0	0	0	0	0	0	0	0	0	0	0	0	0	0
0	0	0	0	0	0	0	0	0	0	0	0	0	0	0	0	0	0	0	0	0	0	0	0	0	0	0	0	0	0	0	0	0	0	0	0	0	0	0	0	0	0	0	0	0	0	0	0	0	0
0	0	0	0	0	0	0	0	0	0	0	0	0	0	0	0	0	0	0	0	0	0	0	0	0	0	0	0	0	0	0	0	0	0	0	0	0	0	0	0	0	0	0	0	0	0	0	0	0	0
0	0	0	0	0	0	0	0	0	0	0	0	0	0	0	0	0	0	0	0	0	0	0	0	0	0	0	0	0	0	0	0	0	0	0	0	0	0	0	0	0	0	0	0	0	0	0	0	0	0
0	0	0	0	0	0	0	0	0	0	0	0	0	0	0	0	0	0	0	0	0	0	0	0	0	0	0	0	0	0	0	0	0	0	0	0	0	0	0	0	0	0	0	0	0	0	0	0	0	0
0	0	0	0	0	0	0	0	0	0	0	0	0	0	0	0	0	0	0	0	0	0	0	0	0	0	0	0	0	0	0	0	0	0	0	0	0	0	0	0	0	0	0	0	0	0	0	0	0	0
0	0	0	0	0	0	0	0	0	0	0	0	0	0	0	0	0	0	0	0	0	0	0	0	0	0	0	0	0	0	0	0	0	0	0	0	0	0	0	0	0	0	0	0	0	0	0	0	0	0
0	0	0	0	0	0	0	0	0	0	0	0	0	0	0	0	0	0	0	0	0	0	0	0	0	0	0	0	0	0	0	0	0	0	0	0	0	0	0	0	0	0	0	0	0	0	0	0	0	0
0	0	0	0	0	0	0	0	0	0	0	0	0	0	0	0	0	0	0	0	0	0	0	0	0	0	0	0	0	0	0	0	0	0	0	0	0	0	0	0	0	0	0	0	0	0	0	0	0	0
0	0	0	0	0	0	0	0	0	0	0	0	0	0	0	0	0	0	0	0	0	0	0	0	0	0	0	0	0	0	0	0	0	0	0	0	0	0	0	0	0	0	0	0	0	0	0	0	0	0
0	0	0	0	0	0	0	0	0	0	0	0	0	0	0	0	0	0	0	0	0	0	0	0	0	0	0	0	0	0	0	0	0	0	0	0	0	0	0	0	0	0	0	0	0	0	0	0	0	0
0	0	0	0	0	0	0	0	0	0	0	0	0	0	0	0	0	0	0	0	0	0	0	0	0	0	0	0	0	0	0	0	0	0	0	0	0	0	0	0	0	0	0	0	0	0	0	0	0	0
0	0	0	0	0	0	0	0	0	0	0	0	0	0	0	0	0	0	0	0	0	0	0	0	0	0	0	0	0	0	0	0	0	0	0	0	0	0	0	0	0	0	0	0	0	0	0	0	0	0
0	0	0	0	0	0	0	0	0	0	0	0	0	0	0	0	0	0	0	0	0	0	0	0	0	0	0	0	0	0	0	0	0	0	0	0	0	0	0	0	0	0	0	0	0	0	0	0	0	0
0	0	0	0	0	0	0	0	0	0	0	0	0	0	0	0	0	0	0	0	0	0	0	0	0	0	0	0	0	0	0	0	0	0	0	0	0	0	0	0	0	0	0	0	0	0	0	0	0	0
0	0	0	0	0	0	0	0	0	0	0	0	0	0	0	0	0	0	0	0	0	0	0	0	0	0	0	0	0	0	0	0	0	0	0	0	0	0	0	0	0	0	0	0	0	0	0	0	0	0
0	0	0	0	0	0	0	0	0	0	0	0	0	0	0	0	0	0	0	0	0	0	0	0	0	0	0	0	0	0	0	0	0	0	0	0	0	0	0	0	0	0	0	0	0	0	0	0	0	0
0	0	0	0	0	0	0	0	0	0	0	0	0	0	0	0	0	0	0	0	0	0	0	0	0	0	0	0	0	0	0	0	0	0	0	0	0	0	0	0	0	0	0	0	0	0	0	0	0	0
0	0	0	0	0	0	0	0	0	0	0	0	0	0	0	0	0	0	0	0	0	0	0	0	0	0	0	0	0	0	0	0	0	0	0	0	0	0	0	0	0	0	0	0	0	0	0	0	0	0
0	0	0	0	0	0	0	0	0	0	0	0	0	0	0	0	0	0	0	0	0	0	0	0	0	0	0	0	0	0	0	0	0	0	0	0	0	0	0	0	0	0	0	0	0	0	0	0	0	0
0	0	0	0	0	0	0	0	0	0	0	0	0	0	0	0	0	0	0	0	0	0	0	0	0	0	0	0	0	0	0	0	0	0	0	0	0	0	0	0	0	0	0	0	0	0	0	0	0	0
0	0	0	0	0	0	0	0	0	0	0	0	0	0	0	0	0	0	0	0	0	0	0	0	0	0	0	0	0	0	0	0	0	0	0	0	0	0	0	0	0	0	0	0	0	0	0	0	0	0
0	0	0	0	0	0	0	0	0	0	0	0	0	0	0	0	0	0	0	0	0	0	0	0	0	0	0	0	0	0	0	0	0	0	0	0	0	0	0	0	0	0	0	0	0	0	0	0	0	0
0	0	0	0	0	0	0	0	0	0	0	0	0	0	0	0	0	0	0	0	0	0	0	0	0	0	0	0	0	0	0	0	0	0	0	0	0	0	0	0	0	0	0	0	0	0	0	0	0	0
0	0	0	0	0	0	0	0	0	0	0	0	0	0	0	0	0	0	0	0	0	0	0	0	0	0	0	0	0	0	0	0	0	0	0	0	0	0	0	0	0	0	0	0	0	0	0	0	0	0
0	0	0	0	0	0	0	0	0	0	0	0	0	0	0	0	0	0	0	0	0	0	0	0	0	0	0	0	0	0	0	0	0	0	0	0	0	0	0	0	0	0	0	0	0	0	0	0	0	0
0	0	0	0	0	0	0	0	0	0	0	0	0	0	0	0	0	0	0	0	0	0	0	0	0	0	0	0	0	0	0	0	0	0	0	0	0	0	0	0	0	0	0	0	0	0	0	0	0	0
0	0	0	0	0	0	0	0	0	0	0	0	0	0	0	0	0	0	0	0	0	0	0	0	0	0	0	0	0	0	0	0	0	0	0	0	0	0	0	0	0	0	0	0	0	0	0	0	0	0
0	0	0	0	0	0	0	0	0	0	0	0	0	0	0	0	0	0	0	0	0	0	0	0	0	0	0	0	0	0	0	0	0	0	0	0	0	0	0	0	0	0	0	0	0	0	0	0	0	0
0	0	0	0	0	0	0	0	0	0	0	0	0	0	0	0	0	0	0	0	0	0	0	0	0	0	0	0	0	0	0	0	0	0	0	0	0	0	0	0	0	0	0	0	0	0	0	0	0	0
0	0	0	0	0	0	0	0	0	0	0	0	0	0	0	0	0	0	0	0	0	0	0	0	0	0	0	0	0	0	0	0	0	0	0	0	0	0	0	0	0	0	0	0	0	0	0	0	0	0
0	0	0	0	0	0	0	0	0	0	0	0	0	0	0	0	0	0	0	0	0	0	0	0	0	0	0	0	0	0	0	0	0	0	0	0	0	0	0	0	0	0	0	0	0	0	0	0	0	0
0	0	0	0	0	0	0	0	0	0	0	0	0	0	0	0	0	0	0	0	0	0	0	0	0	0	0	0	0	0	0	0	0	0	0	0	0	0	0	0	0	0	0	0	0	0	0	0	0	0
0	0	0	0	0	0	0	0	0	0	0	0	0	0	0	0	0	0	0	0	0	0	0	0	0	0	0	0	0	0	0	0	0	0	0	0	0	0	0	0	0	0	0	0	0	0	0	0	0	0
0	0	0	0	0	0	0	0	0	0	0	0	0	0	0	0	0	0	0	0	0	0	0	0	0	0	0	0	0	0	0	0	0	0	0	0	0	0	0	0	0	0	0	0	0	0	0	0	0	0
0	0	0	0	0	0	0	0	0	0	0	0	0	0	0	0	0	0	0	0	0	0	0	0	0	0	0	0	0	0	0	0	0	0	0	0	0	0	0	0	0	0	0	0	0	0	0	0	0	0
0	0	0	0	0	0	0	0	0	0	0	0	0	0	0	0	0	0	0	0	0	0	0	0	0	0	0	0	0	0	0	0	0	0	0	0	0	0	0	0	0	0	0	0	0	0	0	0	0	0

## Sheet: Fig. 3(d)
	The numbers in each matrix element represent the probability P(J,KERODII)
	The horizontal axis is the angular momentum, J.
	The vertical axis is the KERODII in eV
1.1222e-05	1.1222e-05	1.1222e-05	1.1222e-05	1.1222e-05	1.1222e-05	1.1222e-05	1.1222e-05	1.1222e-05	1.1222e-05	1.1222e-05	1.1222e-05	1.1222e-05	1.1222e-05	1.1222e-05	1.1222e-05	1.1222e-05	1.1222e-05	1.1222e-05	1.1222e-05	1.1222e-05	1.1222e-05	1.1222e-05	1.1222e-05	1.1222e-05	1.1222e-05	1.1222e-05	1.1222e-05	1.1222e-05	1.1222e-05	1.1222e-05	1.1222e-05	1.1222e-05	1.1222e-05	1.1222e-05	1.1222e-05	1.1222e-05	1.1222e-05	1.1222e-05	1.1222e-05	1.1222e-05	1.1222e-05	1.1222e-05	1.1222e-05	1.1222e-05	1.1222e-05	1.1222e-05	1.1222e-05	1.1222e-05	1.1222e-05
1.1222e-05	1.1222e-05	1.1222e-05	1.1222e-05	1.1222e-05	1.1222e-05	1.1222e-05	1.1222e-05	1.1222e-05	1.1222e-05	1.1222e-05	1.1222e-05	1.1222e-05	1.1222e-05	1.1222e-05	1.1222e-05	1.1222e-05	1.1222e-05	1.1222e-05	1.1222e-05	1.1222e-05	1.1222e-05	1.1222e-05	1.1222e-05	1.1222e-05	1.1222e-05	1.1222e-05	1.1222e-05	1.1222e-05	1.1222e-05	1.1222e-05	1.1222e-05	1.1222e-05	1.1222e-05	1.1222e-05	1.1222e-05	1.1222e-05	1.1222e-05	1.1222e-05	1.1222e-05	1.1222e-05	1.1222e-05	1.1222e-05	1.1222e-05	1.1222e-05	1.1222e-05	1.1222e-05	1.1222e-05	1.1222e-05	1.1222e-05
1.1222e-05	1.1222e-05	1.1222e-05	1.1222e-05	1.1222e-05	1.1222e-05	1.1222e-05	1.1222e-05	1.1222e-05	1.1222e-05	1.1222e-05	1.1222e-05	1.1222e-05	1.1222e-05	1.1222e-05	1.1222e-05	1.1222e-05	1.1222e-05	1.1222e-05	1.1222e-05	1.1222e-05	1.1222e-05	1.1222e-05	1.1222e-05	1.1222e-05	1.1222e-05	1.1222e-05	1.1222e-05	1.1222e-05	1.1222e-05	1.1222e-05	1.1222e-05	1.1222e-05	1.1222e-05	1.1222e-05	1.1222e-05	1.1222e-05	1.1222e-05	1.1222e-05	1.1222e-05	1.1222e-05	1.1222e-05	1.1222e-05	1.1222e-05	1.1222e-05	1.1222e-05	1.1222e-05	1.1222e-05	1.1222e-05	1.1222e-05
1.1222e-05	1.1222e-05	1.1222e-05	1.1222e-05	1.1222e-05	1.1222e-05	1.1222e-05	1.1222e-05	1.1222e-05	1.1222e-05	1.1222e-05	1.1222e-05	1.1222e-05	1.1222e-05	1.1222e-05	1.1222e-05	1.1222e-05	1.1222e-05	1.1222e-05	1.1222e-05	1.1222e-05	1.1222e-05	1.1222e-05	1.1222e-05	1.1222e-05	1.1222e-05	1.1222e-05	1.1222e-05	1.1222e-05	1.1222e-05	1.1222e-05	1.1222e-05	1.1222e-05	1.1222e-05	1.1222e-05	1.1222e-05	1.1222e-05	1.1222e-05	1.1222e-05	1.1222e-05	1.1222e-05	1.1222e-05	1.1222e-05	1.1222e-05	1.1222e-05	1.1222e-05	1.1222e-05	1.1222e-05	1.1222e-05	1.1222e-05
1.1222e-05	1.1222e-05	1.1222e-05	1.1222e-05	1.1222e-05	1.1222e-05	1.1222e-05	1.1222e-05	1.1222e-05	1.1222e-05	1.1222e-05	1.1222e-05	1.1222e-05	1.1222e-05	1.1222e-05	1.1222e-05	1.1222e-05	1.1222e-05	1.1222e-05	1.1222e-05	1.1222e-05	1.1222e-05	1.1222e-05	1.1222e-05	1.1222e-05	1.1222e-05	1.1222e-05	1.1222e-05	1.1222e-05	1.1222e-05	1.1222e-05	1.1222e-05	1.1222e-05	1.1222e-05	1.1222e-05	1.1222e-05	1.1222e-05	1.1222e-05	1.1222e-05	1.1222e-05	1.1222e-05	1.1222e-05	1.1222e-05	1.1222e-05	1.1222e-05	1.1222e-05	1.1222e-05	1.1222e-05	1.1222e-05	1.1222e-05
1.1222e-05	1.1222e-05	1.1222e-05	1.1222e-05	1.1222e-05	1.1222e-05	1.1222e-05	1.1222e-05	1.1222e-05	1.1222e-05	1.1222e-05	1.1222e-05	1.1222e-05	1.1222e-05	1.1222e-05	1.1222e-05	1.1222e-05	1.1222e-05	1.1222e-05	1.1222e-05	1.1222e-05	1.1222e-05	1.1222e-05	1.1222e-05	1.1222e-05	1.1222e-05	1.1222e-05	1.1222e-05	1.1222e-05	1.1222e-05	1.1222e-05	1.1222e-05	1.1222e-05	1.1222e-05	1.1222e-05	1.1222e-05	1.1222e-05	1.1222e-05	1.1222e-05	1.1222e-05	1.1222e-05	1.1222e-05	1.1222e-05	1.1222e-05	1.1222e-05	1.1222e-05	1.1222e-05	1.1222e-05	1.1222e-05	1.1222e-05
0	3.92771e-05	5.61101e-06	3.36661e-05	2.2444e-05	0.00011222	5.61101e-05	5.04991e-05	9.53872e-05	5.04991e-05	0.000179552	0.000117831	0.000129053	0.000145886	0.000218829	0.000269329	0.00022444	0.000173941	0.000246884	0.000392771	0.000488158	0.000403993	0.00049938	0.000695765	0.000353494	0.00102682	0.000605989	0.000701376	0.000504991	0.000516213	0.000662099	0.000566712	0.000521824	0.000353494	7.29431e-05	8.41652e-05	0	0	0	0	0	0	0	0	0	0	0	0	0	0
8.97762e-05	5.04991e-05	2.2444e-05	0.000106609	1.1222e-05	0	5.61101e-06	3.36661e-05	5.61101e-05	6.17211e-05	3.36661e-05	0.000140275	0.000230051	0.000213218	6.17211e-05	8.41652e-05	0.000162719	0.000381549	0.00022444	0.000263718	0.000432048	0.000751875	0.00072382	0.000634044	0.000746264	0.000802375	0.000987538	0.00072382	0.000852874	0.000824819	0.000628433	0.00055549	0.000437659	0.000258107	0.000123442	0.000196385	0.000201996	0	0	0	0	0	0	0	0	0	0	0	0	0
4.48881e-05	1.1222e-05	4.48881e-05	3.36661e-05	0.000106609	6.17211e-05	4.48881e-05	1.1222e-05	5.61101e-05	0.000134664	2.2444e-05	9.53872e-05	0.000173941	0.000235662	0.000134664	0.000100998	0.000291773	0.000325439	0.000308606	0.000516213	0.000577934	0.000325439	0.000504991	0.000740653	0.000875318	0.00100998	0.000847263	0.000897762	0.000690154	0.000813597	0.000701376	0.000437659	0.000420826	0.000342272	0.000190774	0.000179552	0.00011222	5.04991e-05	0	0	0	0	0	0	0	0	0	0	0	0
2.2444e-05	4.48881e-05	1.1222e-05	1.6833e-05	0	2.80551e-05	2.2444e-05	2.80551e-05	6.73321e-05	0	3.92771e-05	0.000100998	0.000151497	5.04991e-05	0.000213218	0.000207607	0.000145886	0.000134664	0.00038716	0.000185163	0.00038716	0.000493769	0.000836041	0.000796764	0.000420826	0.000488158	0.000796764	0.0010212	0.000836041	0.000521824	0.000813597	0.000533046	0.000252495	0.00022444	0.000201996	0.000179552	8.41652e-05	5.61101e-05	2.2444e-05	0	0	0	0	0	0	0	0	0	0	0
1.6833e-05	0	5.61101e-06	2.2444e-05	1.1222e-05	0	1.1222e-05	4.48881e-05	5.04991e-05	0.000117831	0.000129053	8.41652e-05	0.000129053	0.000162719	7.29431e-05	0.000454492	0.000207607	0.000280551	0.000258107	0.000448881	0.000768709	0.000482547	0.000549879	0.000678932	0.000847263	0.000645266	0.000802375	0.00083043	0.000925817	0.000824819	0.000589156	0.000516213	0.000415215	0.00027494	0.000134664	0.000230051	0.000134664	1.6833e-05	5.61101e-06	1.1222e-05	0	0	0	0	0	0	0	0	0	0
7.29431e-05	1.6833e-05	3.36661e-05	1.1222e-05	5.61101e-06	3.92771e-05	1.1222e-05	7.85542e-05	8.41652e-05	3.36661e-05	5.04991e-05	5.04991e-05	0.00011222	0.00016833	0.000134664	0.000117831	0.000218829	0.000392771	0.000359105	0.00022444	0.000420826	0.000460103	0.000802375	0.000432048	0.000471325	0.000836041	0.000807986	0.00119515	0.000987538	0.000656488	0.000527435	0.000583545	0.000286162	0.000308606	0.000185163	0.000145886	8.41652e-05	2.2444e-05	7.85542e-05	1.6833e-05	0	5.61101e-06	0	0	0	0	0	0	0	0
3.92771e-05	0.000151497	8.41652e-05	0	1.1222e-05	0	2.80551e-05	2.80551e-05	6.73321e-05	2.2444e-05	1.6833e-05	3.92771e-05	0.000151497	8.41652e-05	0.000140275	0.000252495	0.000140275	0.000364716	0.000280551	0.000465714	0.000314217	0.000847263	0.000549879	0.0006116	0.000566712	0.000673321	0.00083043	0.000937039	0.00099876	0.000678932	0.00055549	0.000432048	0.000409604	0.00033105	0.000173941	0.000347883	0.000201996	3.92771e-05	1.1222e-05	0	4.48881e-05	8.41652e-05	0	0	0	0	0	0	0	0
3.92771e-05	5.61101e-06	0	5.61101e-06	6.17211e-05	3.92771e-05	3.36661e-05	0.000106609	0.00022444	8.41652e-05	8.41652e-05	8.97762e-05	8.97762e-05	8.97762e-05	0.000162719	0.000100998	0.000235662	0.000325439	0.000308606	0.000235662	0.000392771	0.000577934	0.000521824	0.000476936	0.000673321	0.000482547	0.000577934	0.00066771	0.000639655	0.000746264	0.000415215	0.000729431	0.000420826	0.000201996	0.000230051	0.000190774	0.000134664	7.29431e-05	4.48881e-05	0	3.92771e-05	5.61101e-06	0	0	0	0	0	0	0	0
1.1222e-05	5.04991e-05	1.6833e-05	6.73321e-05	3.92771e-05	5.61101e-06	2.80551e-05	9.53872e-05	1.1222e-05	3.36661e-05	3.92771e-05	7.29431e-05	0.000134664	0.000185163	0.000185163	0.000100998	0.000213218	0.000359105	0.000432048	0.000549879	0.000589156	0.000375938	0.000605989	0.000533046	0.000718209	0.000768709	0.000757486	0.000482547	0.000751875	0.000673321	0.000527435	0.000325439	0.000409604	0.000432048	0.000106609	0.000201996	0.000140275	0.000140275	2.2444e-05	0	0	0	0	0	0	0	0	0	0	0
0.000100998	0	0.000106609	6.73321e-05	5.04991e-05	8.97762e-05	4.48881e-05	2.80551e-05	0.000117831	0.000173941	2.2444e-05	7.29431e-05	5.04991e-05	7.85542e-05	0.00011222	0.000280551	0.000319828	0.000269329	0.000241273	0.000533046	0.000471325	0.000482547	0.000695765	0.000701376	0.000768709	0.000836041	0.000706987	0.000673321	0.000892151	0.000807986	0.000807986	0.000493769	0.000353494	0.000252495	0.000359105	0.000157108	0.000123442	4.48881e-05	3.92771e-05	2.80551e-05	1.1222e-05	2.2444e-05	0	0	0	0	0	0	0	0
5.61101e-05	1.1222e-05	3.92771e-05	5.61101e-06	5.04991e-05	1.6833e-05	4.48881e-05	0.000100998	7.29431e-05	0.000100998	2.80551e-05	0.000100998	0.000129053	0.000291773	0.00022444	0.000123442	0.000291773	0.000437659	0.000185163	0.000297384	0.000403993	0.000600378	0.000510602	0.000695765	0.000847263	0.000673321	0.00049938	0.000600378	0.000617211	0.000684543	0.000718209	0.000448881	0.000432048	0.000291773	0.00011222	0.000213218	0.000117831	7.29431e-05	3.36661e-05	0	0	0	0	0	0	0	0	0	0	0
6.73321e-05	4.48881e-05	5.04991e-05	5.61101e-06	1.1222e-05	2.2444e-05	4.48881e-05	3.92771e-05	7.85542e-05	5.61101e-05	5.04991e-05	0.000179552	0	6.73321e-05	0.000106609	2.80551e-05	0.000213218	0.000185163	0.000269329	0.000695765	0.00077432	0.000409604	0.000398382	0.000768709	0.000583545	0.000521824	0.000791153	0.000785542	0.000572323	0.000757486	0.000622822	0.000375938	0.000258107	0.000140275	0.000269329	0.000258107	4.48881e-05	3.36661e-05	2.2444e-05	0	0	0	0	0	0	0	0	0	0	0
0.00011222	5.61101e-05	6.73321e-05	3.36661e-05	3.36661e-05	0.000129053	1.6833e-05	2.80551e-05	6.17211e-05	0.000129053	7.85542e-05	0.00011222	2.2444e-05	0.000185163	0.000201996	0.000157108	0.000286162	0.000129053	0.000583545	0.000426437	0.000493769	0.000510602	0.000432048	0.000701376	0.000634044	0.000510602	0.000622822	0.000757486	0.00072382	0.000622822	0.00038716	0.000420826	0.000600378	0.000258107	0.000230051	0.000157108	0.00011222	5.61101e-05	5.61101e-05	0	0	0	0	0	0	0	0	0	0	0
7.85542e-05	0	7.29431e-05	2.80551e-05	0	1.6833e-05	1.1222e-05	4.48881e-05	8.41652e-05	3.36661e-05	9.53872e-05	7.85542e-05	0.000129053	0.00027494	6.17211e-05	0.000230051	0.000145886	0.000134664	0.000280551	0.000286162	0.000488158	0.000572323	0.000544268	0.000875318	0.000796764	0.000583545	0.000375938	0.000813597	0.00055549	0.000381549	0.000594767	0.000471325	0.00033105	0.000241273	0.000185163	0.00011222	0.000134664	3.36661e-05	0	0	1.6833e-05	0	0	0	0	0	0	0	0	0
2.2444e-05	5.04991e-05	7.85542e-05	0	6.73321e-05	5.61101e-05	7.29431e-05	1.6833e-05	1.1222e-05	6.73321e-05	3.92771e-05	0.000134664	0.000100998	0.000106609	0.000145886	0.000308606	0.000173941	0.000291773	0.000319828	0.000415215	0.00044327	0.000572323	0.000740653	0.0006116	0.000706987	0.00066771	0.000594767	0.000662099	0.000645266	0.000353494	0.000561101	0.000381549	0.000297384	0.000314217	0.000140275	0.000258107	0.000117831	5.04991e-05	2.2444e-05	2.2444e-05	0	0	0	0	0	0	0	0	0	0
4.48881e-05	2.80551e-05	7.29431e-05	5.61101e-06	3.36661e-05	3.36661e-05	3.36661e-05	3.36661e-05	3.36661e-05	4.48881e-05	8.41652e-05	7.85542e-05	5.61101e-06	7.85542e-05	0.000258107	0.000129053	0.000319828	0.00011222	0.000269329	0.000207607	0.00033105	0.000465714	0.00038716	0.000516213	0.000516213	0.000740653	0.00044327	0.000634044	0.000600378	0.000953872	0.000763098	0.000488158	0.000291773	0.000235662	0.000465714	0.000106609	0.000106609	1.6833e-05	0	6.17211e-05	0	0	0	0	0	0	0	0	0	0
0	0	3.92771e-05	1.6833e-05	1.1222e-05	2.80551e-05	3.92771e-05	4.48881e-05	3.92771e-05	2.2444e-05	5.04991e-05	7.85542e-05	0.000129053	0.000162719	0.000207607	0.00011222	0.00022444	0.000314217	0.00016833	0.000190774	0.000370327	0.000706987	0.000510602	0.000622822	0.000796764	0.000953872	0.000589156	0.000729431	0.000538657	0.000460103	0.000740653	0.000291773	5.61101e-05	0.000319828	0.000123442	0.000123442	1.1222e-05	6.73321e-05	5.61101e-06	2.2444e-05	0	0	0	0	0	0	0	0	0	0
5.61101e-06	7.29431e-05	4.48881e-05	4.48881e-05	2.2444e-05	0	3.92771e-05	0	5.61101e-05	7.29431e-05	0.000106609	0.000157108	0.000129053	0.000140275	0.000140275	0.00016833	0.000173941	0.000286162	0.000179552	0.000370327	0.000235662	0.000757486	0.000544268	0.000504991	0.000577934	0.000549879	0.000639655	0.000880929	0.000824819	0.000504991	0.000656488	0.000325439	0.000605989	0.000263718	0.000258107	0.000123442	0.000117831	5.04991e-05	1.1222e-05	1.1222e-05	0	0	0	0	0	0	0	0	0	0
0	2.2444e-05	2.2444e-05	2.2444e-05	4.48881e-05	3.92771e-05	1.1222e-05	1.6833e-05	5.61101e-06	0.000106609	0.000106609	0.000179552	0.000129053	0.000134664	0.000241273	0.000185163	6.73321e-05	0.000157108	0.000269329	0.00027494	0.000460103	0.000510602	0.000325439	0.00033105	0.000533046	0.000605989	0.0006116	0.000847263	0.000869707	0.000594767	0.000673321	0.000516213	0.00022444	0.00038716	0.00016833	0.000106609	4.48881e-05	1.6833e-05	0	5.61101e-06	5.61101e-06	3.36661e-05	0	0	0	0	0	0	0	0
8.41652e-05	2.80551e-05	1.1222e-05	3.36661e-05	1.1222e-05	5.61101e-06	2.80551e-05	3.36661e-05	3.36661e-05	2.2444e-05	8.41652e-05	4.48881e-05	0.000140275	0.000218829	0.000230051	0.000179552	0.000263718	0.000190774	0.000308606	0.000364716	0.000420826	0.000286162	0.000426437	0.000819208	0.000420826	0.000791153	0.000785542	0.000572323	0.000437659	0.000740653	0.000482547	0.000364716	0.000314217	0.000207607	0.00022444	0.000106609	7.29431e-05	6.73321e-05	6.73321e-05	5.61101e-06	1.1222e-05	0	0	0	0	0	0	0	0	0
1.1222e-05	6.73321e-05	5.61101e-05	3.92771e-05	2.2444e-05	5.61101e-06	2.80551e-05	3.92771e-05	3.92771e-05	2.80551e-05	2.80551e-05	7.85542e-05	0.000179552	0.000179552	0.000196385	7.29431e-05	0.000106609	9.53872e-05	0.000347883	0.000241273	0.000353494	0.000645266	0.000533046	0.000589156	0.000729431	0.000392771	0.000398382	0.000690154	0.000538657	0.000504991	0.000516213	0.000359105	0.000381549	0.00027494	0.000218829	0.000185163	6.17211e-05	5.04991e-05	2.2444e-05	0	0	1.1222e-05	0	0	0	0	0	0	0	0
5.04991e-05	5.61101e-06	0	2.2444e-05	0	3.36661e-05	1.6833e-05	0	2.80551e-05	5.04991e-05	0.000157108	0.000134664	0.00016833	3.92771e-05	0.000230051	0.000117831	0.000151497	0.000336661	0.000280551	0.000426437	0.000302995	0.000381549	0.000533046	0.000488158	0.000729431	0.000819208	0.000701376	0.000426437	0.00049938	0.000566712	0.000403993	0.000325439	0.000347883	0.000218829	0.000179552	0.000201996	0.000145886	3.36661e-05	0	0.000106609	0	0	0	0	0	0	0	0	0	0
1.6833e-05	0	4.48881e-05	2.80551e-05	2.2444e-05	7.85542e-05	8.97762e-05	0	5.04991e-05	3.92771e-05	5.61101e-05	0.000258107	0.000129053	0.000123442	0.000117831	0.000319828	0.000134664	0.00027494	0.000151497	0.000347883	0.00022444	0.000572323	0.000370327	0.000426437	0.00044327	0.000533046	0.00055549	0.000746264	0.000740653	0.000409604	0.000577934	0.000347883	0.000179552	0.000213218	0.00038716	0.000157108	3.92771e-05	2.2444e-05	8.41652e-05	0	0	0	0	0	0	0	0	0	0	0
8.97762e-05	1.1222e-05	1.1222e-05	2.2444e-05	2.2444e-05	2.80551e-05	7.85542e-05	3.92771e-05	5.61101e-06	3.92771e-05	3.36661e-05	0.000218829	7.29431e-05	0.000207607	0.000145886	0.000140275	0.000269329	0.000140275	0.000145886	0.000280551	0.000403993	0.000471325	0.000460103	0.000297384	0.000656488	0.000695765	0.000589156	0.000813597	0.000325439	0.000706987	0.000504991	0.000403993	0.000392771	0.000179552	0.000235662	5.61101e-05	0.000129053	0.000100998	2.2444e-05	6.73321e-05	2.80551e-05	0	0	0	0	0	0	0	0	0
1.1222e-05	6.17211e-05	1.6833e-05	5.61101e-06	3.92771e-05	6.73321e-05	8.41652e-05	6.17211e-05	8.97762e-05	5.61101e-05	3.92771e-05	5.61101e-05	0.000140275	0.000173941	8.97762e-05	0.000151497	0.000100998	0.000218829	0.000347883	0.000291773	0.000280551	0.000347883	0.000605989	0.00049938	0.000566712	0.000342272	0.00055549	0.000364716	0.000448881	0.000364716	0.000521824	0.000482547	0.000398382	0.000201996	0.000100998	0.000201996	0.000196385	3.92771e-05	5.61101e-06	3.92771e-05	5.61101e-06	0	0	0	0	0	0	0	0	0
1.6833e-05	0	3.36661e-05	5.04991e-05	2.2444e-05	0.000134664	2.80551e-05	6.73321e-05	2.80551e-05	1.6833e-05	3.36661e-05	9.53872e-05	0.000173941	0.000258107	0.000129053	0.000252495	0.000162719	0.000241273	0.000246884	0.00022444	0.000241273	0.000476936	0.000488158	0.000403993	0.000605989	0.00083043	0.000510602	0.000533046	0.000594767	0.000594767	0.00038716	0.000241273	0.000460103	0.000308606	0.00027494	0.000190774	0.000157108	0	0	0	0	0	0	0	0	0	0	0	0	0
1.6833e-05	5.61101e-06	0	0	8.41652e-05	2.2444e-05	4.48881e-05	2.2444e-05	3.36661e-05	7.85542e-05	0.000100998	2.80551e-05	0.000106609	0.00016833	0.000213218	0.000134664	0.000145886	0.000173941	0.000291773	0.00033105	0.000504991	0.000342272	0.000718209	0.000521824	0.000763098	0.000538657	0.000819208	0.000729431	0.000448881	0.000460103	0.000302995	0.00033105	0.000207607	0.000280551	0.000201996	0.000246884	0.00011222	2.80551e-05	1.1222e-05	5.61101e-06	2.2444e-05	0	0	0	0	0	0	0	0	0
1.1222e-05	3.36661e-05	1.6833e-05	2.80551e-05	1.1222e-05	1.6833e-05	9.53872e-05	1.6833e-05	0.000106609	6.17211e-05	7.85542e-05	9.53872e-05	0.000106609	4.48881e-05	0.000179552	0.000129053	0.000106609	0.000241273	0.000179552	0.000213218	0.000465714	0.000527435	0.000392771	0.000566712	0.000538657	0.000544268	0.000791153	0.000662099	0.000746264	0.000583545	0.00038716	0.00033105	0.000201996	0.000201996	0.000145886	0.000157108	2.80551e-05	1.1222e-05	1.1222e-05	2.80551e-05	0	0	0	0	0	0	0	0	0	0
2.80551e-05	7.85542e-05	2.2444e-05	0	2.80551e-05	6.17211e-05	7.29431e-05	5.04991e-05	5.04991e-05	6.17211e-05	7.29431e-05	1.6833e-05	0.000100998	8.97762e-05	0.000185163	0.000258107	9.53872e-05	0.000134664	0.000173941	0.000314217	0.00044327	0.000409604	0.000398382	0.000583545	0.000403993	0.000690154	0.000645266	0.000566712	0.00066771	0.0006116	0.000302995	0.000241273	0.000246884	0.000140275	0.000123442	0.000151497	2.2444e-05	5.04991e-05	5.61101e-06	0	0	0	0	0	0	0	0	0	0	0
2.80551e-05	2.2444e-05	7.85542e-05	0.000117831	2.80551e-05	5.61101e-05	0.000117831	7.29431e-05	0.000162719	5.61101e-05	9.53872e-05	4.48881e-05	5.61101e-06	0.000106609	6.17211e-05	0.000196385	0.000157108	0.000319828	0.000134664	0.000347883	0.000364716	0.000359105	0.000460103	0.000426437	0.000869707	0.000813597	0.000678932	0.00055549	0.000465714	0.000729431	0.000325439	0.000488158	0.000230051	0.000269329	8.41652e-05	8.41652e-05	5.04991e-05	4.48881e-05	4.48881e-05	0	3.36661e-05	0	0	0	0	0	0	0	0	0
1.6833e-05	1.6833e-05	5.61101e-06	2.2444e-05	0.000129053	8.97762e-05	5.04991e-05	1.6833e-05	0.000235662	8.41652e-05	7.85542e-05	3.92771e-05	3.92771e-05	9.53872e-05	0.000145886	0.000185163	0.00016833	0.000157108	0.000314217	0.000448881	0.000258107	0.00055549	0.000403993	0.000482547	0.00066771	0.00066771	0.000471325	0.000622822	0.000678932	0.000701376	0.000426437	0.00055549	0.000252495	0.000398382	0.000185163	5.04991e-05	8.97762e-05	8.41652e-05	5.04991e-05	1.1222e-05	3.36661e-05	0	0	0	0	0	0	0	0	0
5.61101e-06	2.2444e-05	6.73321e-05	5.04991e-05	0.000117831	0.000123442	0.000145886	2.2444e-05	3.92771e-05	2.2444e-05	7.29431e-05	7.85542e-05	8.97762e-05	8.97762e-05	0.000145886	0.000162719	0.000375938	0.000263718	0.000297384	0.000325439	0.000185163	0.000308606	0.000392771	0.000409604	0.000415215	0.000364716	0.000415215	0.000375938	0.000454492	0.000768709	0.000561101	0.000201996	0.000252495	0.000319828	0.000129053	0.000140275	0.000100998	1.6833e-05	4.48881e-05	2.2444e-05	0	0	0	0	0	0	0	0	0	0
7.29431e-05	0.000100998	3.36661e-05	2.2444e-05	0	4.48881e-05	7.85542e-05	6.17211e-05	5.61101e-05	9.53872e-05	3.92771e-05	1.1222e-05	6.17211e-05	0.000117831	9.53872e-05	0.000134664	0.000179552	0.000151497	0.000230051	0.000437659	0.000308606	0.00038716	0.000432048	0.000258107	0.000600378	0.000297384	0.000566712	0.000392771	0.000605989	0.000336661	0.000504991	0.000336661	0.000123442	0.000235662	0.000375938	6.17211e-05	8.97762e-05	0.000129053	1.1222e-05	0	2.2444e-05	0	0	0	0	0	0	0	0	0
5.61101e-05	5.04991e-05	3.92771e-05	2.2444e-05	6.73321e-05	9.53872e-05	5.04991e-05	6.73321e-05	0.000117831	0.000140275	5.04991e-05	9.53872e-05	0.000100998	0.000207607	0.000308606	0.000185163	0.000157108	0.000179552	0.000117831	0.000297384	0.000471325	0.000364716	0.000302995	0.000488158	0.000673321	0.000415215	0.000538657	0.000465714	0.000476936	0.00044327	0.000757486	0.000347883	0.000359105	0.000157108	0.000145886	6.17211e-05	0.000129053	3.36661e-05	1.6833e-05	2.2444e-05	0	0	0	0	0	0	0	0	0	0
3.36661e-05	4.48881e-05	2.2444e-05	2.2444e-05	3.92771e-05	7.85542e-05	3.36661e-05	3.92771e-05	6.17211e-05	0.000140275	6.73321e-05	3.36661e-05	0.000100998	0.000263718	0.000129053	0.000185163	0.000134664	0.000252495	0.000308606	0.000252495	0.000533046	0.000280551	0.000471325	0.000230051	0.000549879	0.000218829	0.000493769	0.000420826	0.000516213	0.000426437	0.000297384	0.00033105	0.00033105	0.000241273	0.000151497	0.000140275	5.04991e-05	6.17211e-05	3.92771e-05	3.92771e-05	0	1.1222e-05	1.1222e-05	0	0	0	0	0	0	0
5.61101e-06	1.1222e-05	0	2.2444e-05	0	5.61101e-05	2.2444e-05	0.00016833	3.36661e-05	4.48881e-05	8.41652e-05	3.36661e-05	0.000129053	8.97762e-05	7.29431e-05	0.000151497	8.97762e-05	0.000325439	0.000117831	0.000353494	0.000488158	0.000325439	0.000381549	0.00033105	0.000235662	0.000605989	0.000533046	0.000454492	0.000510602	0.00055549	0.000241273	0.000235662	0.00033105	0.000106609	0.00016833	0.00011222	0.000140275	5.04991e-05	1.1222e-05	4.48881e-05	1.6833e-05	0	0	0	0	0	0	0	0	0
1.1222e-05	1.6833e-05	5.61101e-06	3.36661e-05	3.92771e-05	2.80551e-05	1.6833e-05	6.73321e-05	8.97762e-05	7.29431e-05	6.17211e-05	6.17211e-05	0.000190774	0.00022444	0.000218829	0.000185163	0.000218829	0.000106609	0.000140275	0.00038716	0.000336661	0.000353494	0.00044327	0.00049938	0.000880929	0.000437659	0.000656488	0.000426437	0.000566712	0.000252495	0.000359105	0.000269329	0.000252495	0.000185163	0.000179552	3.92771e-05	3.92771e-05	1.1222e-05	2.2444e-05	3.36661e-05	0	1.6833e-05	0	0	0	0	0	0	0	0
5.04991e-05	6.17211e-05	6.17211e-05	0	3.36661e-05	0	1.1222e-05	5.61101e-06	2.80551e-05	1.6833e-05	0.000100998	0.000123442	0.000129053	7.85542e-05	0.000291773	0.000134664	0.000134664	0.000185163	0.000319828	0.00022444	0.000432048	0.000460103	0.000521824	0.000263718	0.000426437	0.000521824	0.000791153	0.000538657	0.000359105	0.000409604	0.000617211	0.000454492	0.000218829	0.000196385	8.97762e-05	5.61101e-05	0.000106609	1.6833e-05	5.04991e-05	0	1.1222e-05	2.80551e-05	0	0	0	0	0	0	0	0
5.61101e-05	3.92771e-05	1.1222e-05	4.48881e-05	2.80551e-05	1.1222e-05	2.2444e-05	1.1222e-05	8.41652e-05	2.2444e-05	0.000106609	3.36661e-05	0.000235662	6.73321e-05	0.000196385	6.17211e-05	0.000504991	0.000145886	0.000302995	0.000381549	0.000201996	0.000235662	0.000432048	0.000398382	0.000460103	0.000650877	0.000538657	0.000398382	0.0006116	0.000460103	0.000589156	0.00033105	0.000291773	0.000196385	0.000280551	0.000162719	1.6833e-05	3.92771e-05	3.92771e-05	3.36661e-05	0	0	0	0	0	0	0	0	0	0
3.92771e-05	5.61101e-05	5.61101e-06	0.000100998	2.2444e-05	0	5.61101e-05	2.2444e-05	7.85542e-05	5.61101e-05	0.000173941	0.000106609	0.000162719	0.000129053	7.29431e-05	0.000190774	6.17211e-05	0.000319828	0.00022444	0.000235662	0.000403993	0.000409604	0.000432048	0.000370327	0.000589156	0.000656488	0.000533046	0.000347883	0.000510602	0.000690154	0.000235662	0.000319828	0.000129053	0.000353494	8.41652e-05	6.73321e-05	0.000134664	5.61101e-05	1.1222e-05	1.1222e-05	0	0	0	0	0	0	0	0	0	0
2.80551e-05	0	0	5.61101e-06	1.6833e-05	0	7.85542e-05	6.17211e-05	0.000100998	0.00011222	0.000218829	0.000134664	0.000196385	0.000140275	0.000123442	0.000173941	0.000196385	0.000151497	0.000336661	0.000319828	0.000403993	0.000302995	0.000465714	0.000420826	0.000420826	0.000437659	0.000577934	0.000347883	0.000504991	0.00038716	0.000460103	0.000263718	0.000286162	0.000218829	0.000213218	7.29431e-05	6.73321e-05	2.80551e-05	6.73321e-05	5.61101e-06	0	0	0	0	0	0	0	0	0	0
3.36661e-05	1.6833e-05	5.04991e-05	0	5.61101e-06	8.97762e-05	0.000151497	1.6833e-05	0.000134664	2.80551e-05	0.000140275	0.000185163	0.000235662	6.73321e-05	9.53872e-05	0.000123442	0.000151497	0.000207607	0.000235662	0.000201996	0.000291773	0.000594767	0.000336661	0.000359105	0.000409604	0.000269329	0.000420826	0.000617211	0.000465714	0.000538657	0.000359105	0.000403993	0.00027494	0.000314217	0.000213218	8.41652e-05	5.61101e-05	5.61101e-05	1.6833e-05	1.1222e-05	1.6833e-05	3.92771e-05	0	0	0	0	0	0	0	0
6.17211e-05	0	0	0	6.73321e-05	2.2444e-05	6.17211e-05	5.04991e-05	5.61101e-05	6.17211e-05	5.04991e-05	0.000140275	0.000157108	0.00016833	0.000291773	0.000100998	0.000100998	0.000117831	0.00016833	0.000291773	0.000252495	0.000353494	0.000392771	0.000533046	0.000336661	0.000650877	0.000482547	0.000375938	0.00044327	0.000527435	0.000207607	0.000241273	0.000263718	0.00011222	0.000207607	5.61101e-05	9.53872e-05	2.2444e-05	8.41652e-05	5.61101e-06	1.6833e-05	1.1222e-05	0	0	0	0	0	0	0	0
2.2444e-05	7.85542e-05	0.000100998	3.92771e-05	5.61101e-05	1.1222e-05	5.61101e-05	2.80551e-05	3.92771e-05	0.000106609	1.6833e-05	0.000123442	7.85542e-05	0.00016833	0.000600378	0.000201996	0.000196385	0.000100998	0.000100998	0.00033105	0.000336661	0.000454492	0.000381549	0.000420826	0.000482547	0.000252495	0.000415215	0.000645266	0.000549879	0.00038716	0.00022444	0.000381549	0.000145886	0.000185163	0.000185163	5.04991e-05	3.92771e-05	1.6833e-05	7.29431e-05	3.36661e-05	0	5.61101e-06	0	0	0	0	0	0	0	0
0	5.04991e-05	5.61101e-06	4.48881e-05	4.48881e-05	2.80551e-05	9.53872e-05	0.000151497	0	0	2.80551e-05	8.41652e-05	5.04991e-05	0.000106609	0.00022444	0.00016833	0.000157108	0.000218829	0.000319828	0.000230051	0.000465714	0.000196385	0.000342272	0.00033105	0.000370327	0.000426437	0.000577934	0.000364716	0.000572323	0.000409604	0.000263718	0.00022444	0.000207607	0.000106609	9.53872e-05	7.29431e-05	0.000100998	2.80551e-05	0	1.6833e-05	2.2444e-05	0	0	0	0	0	0	0	0	0
1.1222e-05	0.000179552	4.48881e-05	5.61101e-06	5.61101e-06	2.80551e-05	2.2444e-05	0.000129053	5.04991e-05	5.04991e-05	6.17211e-05	8.41652e-05	0.000106609	0.000151497	0.000201996	3.36661e-05	0.00016833	0.000258107	0.000207607	0.000145886	0.000353494	0.000549879	0.000280551	0.000589156	0.00038716	0.000639655	0.00033105	0.000572323	0.000516213	0.000751875	0.000544268	0.00044327	0.000471325	0.000286162	0.000100998	0.000140275	0.000117831	3.36661e-05	0	0	0	0	0	0	0	0	0	0	0	0
2.2444e-05	0.000100998	5.61101e-06	5.61101e-06	8.41652e-05	6.17211e-05	5.04991e-05	0	6.17211e-05	7.29431e-05	0.000100998	4.48881e-05	0.000157108	0.000213218	7.85542e-05	0.000173941	0.000336661	0.000162719	0.000106609	0.000409604	0.000308606	0.000196385	0.000291773	0.000263718	0.000426437	0.000359105	0.000353494	0.000482547	0.000409604	0.000319828	0.000258107	0.000302995	0.000179552	0.000201996	4.48881e-05	8.97762e-05	6.73321e-05	5.61101e-05	1.6833e-05	5.04991e-05	1.1222e-05	0	0	0	0	0	0	0	0	0
6.73321e-05	1.1222e-05	0.000123442	6.73321e-05	6.17211e-05	2.80551e-05	9.53872e-05	0.000134664	8.97762e-05	7.85542e-05	0.000151497	2.80551e-05	0.000100998	0.000100998	0.000201996	0.000196385	6.17211e-05	6.73321e-05	0.000106609	0.000336661	0.000213218	0.000437659	0.000370327	0.000319828	0.000566712	0.000482547	0.000561101	0.000533046	0.000403993	0.000218829	0.000336661	0.000353494	0.000302995	0.000185163	0.000230051	8.41652e-05	9.53872e-05	5.61101e-06	2.2444e-05	5.61101e-06	0	0	0	0	0	0	0	0	0	0
6.17211e-05	0.000134664	0.000129053	1.1222e-05	0.000145886	7.29431e-05	1.6833e-05	0.000201996	4.48881e-05	6.17211e-05	5.61101e-05	3.36661e-05	2.80551e-05	2.2444e-05	0.000252495	0.000106609	0.000134664	0.000218829	0.00033105	0.000420826	0.000336661	0.000263718	0.000308606	0.000409604	0.000353494	0.000286162	0.000359105	0.000325439	0.000353494	0.000375938	0.000297384	0.000302995	0.000314217	0.00016833	0.000123442	0.00011222	0.000162719	2.2444e-05	1.6833e-05	2.80551e-05	2.2444e-05	0	0	0	0	0	0	0	0	0
7.29431e-05	2.2444e-05	8.97762e-05	0.000129053	7.85542e-05	0.000117831	5.61101e-06	2.80551e-05	6.17211e-05	0.000123442	0.000117831	3.36661e-05	2.2444e-05	7.85542e-05	0.000123442	0.000196385	0.000314217	0.000269329	0.000100998	0.000140275	0.000252495	0.000493769	0.000235662	0.000504991	0.000583545	0.000437659	0.000476936	0.000476936	0.000426437	0.000493769	0.000230051	0.000246884	0.000263718	0.000213218	0.00011222	3.36661e-05	3.92771e-05	2.2444e-05	5.61101e-06	0	0	5.61101e-06	0	1.6833e-05	0	0	0	0	0	0
5.04991e-05	0.000190774	4.48881e-05	5.04991e-05	1.1222e-05	6.17211e-05	0	3.36661e-05	3.36661e-05	3.92771e-05	0.000140275	7.29431e-05	6.73321e-05	7.85542e-05	0.000117831	0.000117831	0.00022444	0.000218829	0.00022444	8.41652e-05	0.000241273	0.000504991	0.000218829	0.00022444	0.000488158	0.000521824	0.000538657	0.000359105	0.00022444	0.000454492	0.000230051	0.000258107	0.000353494	0.000100998	8.97762e-05	3.92771e-05	5.04991e-05	2.2444e-05	5.61101e-06	0	0	0	0	0	0	0	0	0	0	0
6.73321e-05	4.48881e-05	8.41652e-05	3.36661e-05	2.80551e-05	0	7.85542e-05	0.00011222	1.6833e-05	8.41652e-05	9.53872e-05	0.000157108	0.000106609	0.000129053	0.000218829	0.000201996	0.000140275	0.000179552	0.000179552	0.000302995	0.000364716	0.000207607	0.000230051	0.000302995	0.000353494	0.000426437	0.000364716	0.00044327	0.000482547	0.000432048	0.000230051	0.000263718	0.000213218	0.000151497	0.00016833	0.000117831	3.36661e-05	1.1222e-05	3.36661e-05	0	5.61101e-06	0	0	0	0	0	0	0	0	0
3.92771e-05	0	7.29431e-05	5.04991e-05	0	3.36661e-05	3.92771e-05	2.2444e-05	8.41652e-05	0.00011222	5.04991e-05	0.000117831	6.17211e-05	4.48881e-05	0.000196385	0.000241273	0.00011222	0.000258107	0.00016833	0.000291773	0.000241273	0.000280551	0.000359105	0.000538657	0.000235662	0.000381549	0.000381549	0.000420826	0.000521824	0.000347883	0.000415215	0.000218829	0.00016833	0.000213218	7.29431e-05	2.80551e-05	9.53872e-05	2.80551e-05	2.80551e-05	1.1222e-05	0	0	0	0	0	0	0	0	0	0
5.04991e-05	0	0	4.48881e-05	7.29431e-05	3.36661e-05	9.53872e-05	2.2444e-05	1.1222e-05	7.85542e-05	0.000100998	8.97762e-05	0.000145886	0.000258107	0.000230051	0.000190774	0.000134664	0.000123442	0.000145886	0.00022444	0.00022444	0.000252495	0.000381549	0.000392771	0.000201996	0.000392771	0.000291773	0.000516213	0.000493769	0.000218829	0.00022444	0.00027494	0.000190774	0.00022444	0.000179552	0.000106609	6.17211e-05	1.6833e-05	2.2444e-05	0	5.04991e-05	0	0	0	0	0	0	0	0	0
3.36661e-05	4.48881e-05	3.36661e-05	1.1222e-05	1.1222e-05	0	3.92771e-05	0.000100998	6.17211e-05	0.000252495	0.000173941	0.000140275	7.29431e-05	0.000162719	0.000162719	0.000157108	0.000241273	0.00016833	0.00011222	0.00022444	0.00027494	0.000336661	0.000230051	0.00038716	0.000218829	0.000504991	0.000454492	0.000297384	0.000375938	0.000521824	0.00038716	0.00027494	0.000201996	0.000106609	5.61101e-05	0.000157108	8.97762e-05	2.2444e-05	0	4.48881e-05	1.1222e-05	5.61101e-06	0	0	0	0	0	0	0	0
2.2444e-05	6.73321e-05	1.6833e-05	6.73321e-05	0	1.1222e-05	9.53872e-05	2.2444e-05	1.6833e-05	0.000140275	9.53872e-05	6.17211e-05	0.000230051	0.000173941	5.61101e-05	0.000162719	0.000123442	0.000106609	0.000117831	0.000375938	0.000269329	0.000263718	0.000246884	0.000325439	0.000302995	0.00033105	0.00033105	0.000347883	0.000375938	0.000460103	0.000230051	0.000426437	0.00033105	0.000123442	0.000117831	0.000123442	0.000134664	1.6833e-05	0	5.61101e-06	4.48881e-05	0	0	0	0	0	0	0	0	0
5.04991e-05	0	8.97762e-05	1.6833e-05	1.1222e-05	5.04991e-05	1.1222e-05	4.48881e-05	8.97762e-05	0.000129053	6.17211e-05	0.000100998	0.000246884	0.000100998	0.000100998	0.000123442	0.000117831	0.000129053	0.000129053	0.000213218	0.000454492	0.000196385	0.000151497	0.000246884	0.000308606	0.000173941	0.000471325	0.000230051	0.000381549	0.00038716	0.000364716	0.000325439	0.000157108	0.000235662	0.000134664	0.000207607	6.17211e-05	3.92771e-05	0	1.6833e-05	0	0	0	0	0	0	0	0	0	0
2.2444e-05	4.48881e-05	6.73321e-05	1.6833e-05	1.6833e-05	4.48881e-05	6.17211e-05	0	6.73321e-05	0.00011222	0.000145886	0.00011222	0.00016833	0.000134664	7.85542e-05	0.000190774	0.000241273	0.000145886	0.000140275	0.000173941	0.000246884	0.000246884	0.000302995	0.000353494	0.00027494	0.000482547	0.000319828	0.000280551	0.000561101	0.000263718	0.000201996	0.000342272	0.000190774	0.000100998	0.000140275	7.85542e-05	4.48881e-05	3.92771e-05	0	1.1222e-05	5.61101e-06	0	0	0	0	0	0	0	0	0
2.2444e-05	5.61101e-06	0	6.17211e-05	0	1.6833e-05	4.48881e-05	5.04991e-05	0.000173941	6.17211e-05	0.00016833	0.00011222	6.17211e-05	0.000123442	6.17211e-05	0.000218829	0.000353494	8.97762e-05	0.000302995	0.000140275	0.000140275	0.000308606	0.000280551	0.000359105	0.000437659	0.000218829	0.000437659	0.000145886	0.000319828	0.000190774	0.000230051	0.00022444	0.000185163	0.000263718	0.00011222	0.000106609	2.2444e-05	5.04991e-05	2.2444e-05	1.1222e-05	2.2444e-05	0	0	0	0	0	0	0	0	0
6.17211e-05	0	5.04991e-05	4.48881e-05	3.36661e-05	0.000134664	0.000140275	0.000117831	2.80551e-05	7.29431e-05	2.2444e-05	0.00022444	7.29431e-05	9.53872e-05	0.000162719	0.00016833	6.73321e-05	0.000252495	0.000230051	0.000106609	0.000196385	0.000258107	0.00049938	0.000538657	0.000392771	0.000325439	0.00022444	0.000314217	0.00027494	0.000286162	0.000375938	0.000252495	0.000185163	0.000201996	9.53872e-05	9.53872e-05	3.92771e-05	0	2.80551e-05	1.6833e-05	3.36661e-05	0	5.61101e-06	0	0	0	0	0	0	0
2.2444e-05	3.92771e-05	0.000106609	6.73321e-05	1.1222e-05	2.80551e-05	0	4.48881e-05	8.97762e-05	2.2444e-05	0.000140275	0.000145886	0.000235662	0.000123442	0.000145886	5.04991e-05	0.000241273	7.29431e-05	0.000129053	0.000230051	0.000173941	0.000308606	0.000302995	0.000235662	0.000218829	0.000314217	0.000252495	0.00027494	0.000308606	0.000286162	0.000297384	0.000134664	9.53872e-05	0.000213218	0.000173941	7.29431e-05	0	5.61101e-06	5.61101e-06	6.73321e-05	0	5.61101e-06	0	0	0	0	0	0	0	0
3.36661e-05	0	2.2444e-05	5.04991e-05	1.6833e-05	0	2.80551e-05	7.29431e-05	0.000106609	0.00011222	3.36661e-05	0.000213218	0.000151497	0.000117831	0.000100998	0.000157108	0.000201996	6.73321e-05	0.000134664	0.000162719	0.000134664	0.000319828	0.000297384	0.000353494	0.000280551	0.000353494	0.000252495	0.00016833	0.000353494	0.000280551	0.000263718	0.000190774	0.000364716	0.000173941	6.73321e-05	0.000100998	3.36661e-05	2.80551e-05	1.6833e-05	0	2.80551e-05	0	0	0	0	0	0	0	0	0
1.1222e-05	2.2444e-05	0.000145886	0.000100998	7.29431e-05	7.29431e-05	5.04991e-05	5.04991e-05	0.000123442	0.000145886	7.29431e-05	5.61101e-05	0.000246884	3.92771e-05	0.000157108	0.000106609	0.000134664	0.000241273	0.000258107	0.000308606	0.000140275	0.000129053	0.000252495	0.000235662	0.00038716	0.000577934	0.000157108	0.000291773	0.000403993	0.000319828	0.00022444	0.000230051	0.000145886	6.73321e-05	9.53872e-05	9.53872e-05	2.2444e-05	0	0	5.61101e-06	0	0	0	0	0	0	0	0	0	0
5.04991e-05	0	1.1222e-05	2.2444e-05	2.2444e-05	2.80551e-05	2.80551e-05	5.04991e-05	8.41652e-05	0.000162719	8.97762e-05	0.000213218	0.000106609	9.53872e-05	0.000123442	9.53872e-05	7.29431e-05	0.000117831	0.000207607	0.000302995	0.000263718	0.000151497	0.000196385	0.000398382	0.000375938	0.00027494	0.000190774	0.00022444	0.000561101	0.000280551	0.000196385	0.000190774	0.000246884	0.000123442	0.000129053	3.36661e-05	8.97762e-05	3.92771e-05	5.61101e-06	2.80551e-05	0	0	0	0	0	0	0	0	0	0
3.36661e-05	4.48881e-05	1.6833e-05	9.53872e-05	4.48881e-05	1.6833e-05	6.17211e-05	5.61101e-05	0.000123442	6.17211e-05	7.29431e-05	3.92771e-05	7.85542e-05	0.000145886	0.000162719	8.41652e-05	0.000106609	0.000140275	0.000258107	0.000291773	0.000129053	0.000129053	0.000151497	0.000190774	0.000252495	0.000235662	0.000381549	0.000448881	0.000527435	0.000252495	0.000185163	0.000364716	0.000117831	0.000157108	0.00011222	0.000140275	0	1.6833e-05	2.2444e-05	5.61101e-05	5.61101e-05	0	0	0	0	0	0	0	0	0
7.85542e-05	3.36661e-05	2.2444e-05	8.97762e-05	6.17211e-05	3.36661e-05	4.48881e-05	8.97762e-05	9.53872e-05	6.73321e-05	3.36661e-05	6.73321e-05	1.6833e-05	0.000106609	0.000145886	9.53872e-05	0.000123442	0.000140275	0.000100998	0.000432048	0.000218829	0.000246884	0.000263718	0.000241273	0.000437659	0.000308606	0.000437659	0.000246884	0.000291773	0.000252495	0.000201996	0.000241273	0.000269329	6.73321e-05	6.73321e-05	2.2444e-05	6.17211e-05	2.2444e-05	0	6.17211e-05	0	0	0	0	0	0	0	0	0	0
6.73321e-05	3.92771e-05	9.53872e-05	2.2444e-05	8.97762e-05	8.97762e-05	1.6833e-05	6.17211e-05	7.29431e-05	8.97762e-05	0.000100998	1.6833e-05	1.1222e-05	0.000190774	0.000162719	0.000106609	0.000145886	0.000336661	0.000241273	0.000173941	0.000263718	0.00027494	0.000263718	0.000342272	0.000241273	0.000364716	0.000432048	0.000420826	0.000297384	0.000179552	0.000207607	0.000185163	9.53872e-05	0.000106609	0.000106609	0.000117831	0.000100998	1.1222e-05	1.6833e-05	6.17211e-05	0	0	0	0	0	0	0	0	0	0
6.73321e-05	7.85542e-05	0.000123442	7.29431e-05	6.17211e-05	6.73321e-05	1.1222e-05	5.61101e-05	5.04991e-05	9.53872e-05	0.000106609	6.73321e-05	0.000123442	0.000106609	0.000162719	7.85542e-05	0.000106609	8.41652e-05	2.2444e-05	3.92771e-05	0.000246884	0.000123442	0.000381549	0.000403993	0.000308606	0.000375938	0.000190774	0.000375938	0.000415215	0.000207607	0.000196385	0.000145886	0.000207607	7.85542e-05	0.000106609	8.41652e-05	0.000117831	2.2444e-05	1.6833e-05	5.61101e-06	0	0	0	0	0	0	0	0	0	0
6.17211e-05	0.000117831	5.61101e-05	0.000106609	2.80551e-05	1.6833e-05	0	0	0	0.000269329	0.000117831	0.000190774	0.000106609	8.97762e-05	0.000196385	8.41652e-05	0.000117831	0.000252495	0.000145886	0.000201996	0.000297384	0.000364716	0.000173941	0.000420826	0.000314217	0.000185163	0.000263718	0.000252495	0.000359105	0.000286162	0.000218829	0.000258107	0.000252495	0.000151497	0.000123442	7.85542e-05	6.73321e-05	1.6833e-05	6.73321e-05	5.04991e-05	1.1222e-05	0	0	0	0	0	0	0	0	0
3.92771e-05	3.36661e-05	3.36661e-05	5.61101e-06	3.36661e-05	6.73321e-05	2.2444e-05	9.53872e-05	1.1222e-05	9.53872e-05	0.00016833	9.53872e-05	7.85542e-05	0.000213218	0.000286162	9.53872e-05	9.53872e-05	0.000123442	0.000190774	0.000207607	0.000140275	0.000241273	0.00027494	0.000314217	0.000398382	0.000201996	0.000252495	0.000123442	0.000190774	0.000538657	0.00011222	0.000173941	0.000157108	0.000134664	3.36661e-05	5.04991e-05	2.80551e-05	2.2444e-05	3.92771e-05	5.61101e-06	0	0	0	0	0	0	0	0	0	0
9.53872e-05	6.73321e-05	7.29431e-05	1.6833e-05	1.6833e-05	0.000129053	0.000106609	1.1222e-05	0.000117831	0.000145886	6.17211e-05	0.000201996	1.1222e-05	0.000151497	0.000134664	1.1222e-05	6.73321e-05	0.00016833	0.000308606	0.000162719	0.000342272	0.000381549	0.000258107	0.000269329	0.000235662	0.000241273	0.000297384	0.00033105	0.000179552	0.00027494	0.000140275	0.000213218	0.00016833	0.000140275	3.92771e-05	0.000106609	5.61101e-05	1.1222e-05	0	0	1.6833e-05	0	0	0	0	0	0	0	0	0
3.92771e-05	0	1.1222e-05	0.000106609	0	5.61101e-06	7.29431e-05	2.80551e-05	7.29431e-05	0.000140275	7.29431e-05	0.000241273	0.000117831	0.000179552	7.29431e-05	0.000218829	6.73321e-05	0.000207607	0.000342272	0.000117831	0.000162719	0.000314217	0.000218829	0.00016833	0.000218829	0.000353494	0.000432048	0.000415215	0.000246884	0.000381549	0.000145886	0.000117831	0.000151497	8.41652e-05	0.000129053	0.000123442	6.17211e-05	3.36661e-05	0	0	0	0	0	0	0	0	0	0	0	0
0	4.48881e-05	3.36661e-05	3.92771e-05	1.6833e-05	0.00016833	3.36661e-05	9.53872e-05	2.2444e-05	0.00011222	9.53872e-05	0.000151497	0.000196385	0.00011222	0.000151497	0.000263718	0.000173941	0.000162719	0.00016833	0.00016833	0.00022444	0.000218829	0.000342272	0.000140275	0.000403993	0.000370327	0.000392771	0.000258107	0.000252495	0.000201996	0.000134664	6.73321e-05	0.00033105	0.000134664	4.48881e-05	0.000185163	0	3.36661e-05	6.17211e-05	0	0	0	0	0	0	0	0	0	0	0
1.1222e-05	1.1222e-05	4.48881e-05	5.61101e-06	5.04991e-05	1.1222e-05	4.48881e-05	2.80551e-05	2.80551e-05	6.17211e-05	8.41652e-05	8.41652e-05	0.000140275	5.61101e-05	0.000241273	0.000123442	0.000123442	0.000162719	0.000230051	0.000185163	0.000201996	0.00022444	0.000162719	0.00022444	0.000207607	0.000157108	0.000291773	0.000353494	0.000269329	0.000151497	0.000235662	8.41652e-05	0.000117831	5.61101e-05	8.41652e-05	2.80551e-05	1.1222e-05	3.92771e-05	0	0	0	0	1.1222e-05	0	0	0	0	0	0	0
5.61101e-06	2.2444e-05	2.80551e-05	0	5.61101e-05	5.61101e-05	2.2444e-05	8.41652e-05	2.2444e-05	2.2444e-05	0.000134664	0.00016833	0.000157108	8.97762e-05	9.53872e-05	0.000207607	4.48881e-05	0.000201996	0.000246884	0.000241273	0.000207607	0.000314217	0.000100998	0.00016833	0.000291773	0.00033105	0.000381549	0.000409604	0.000398382	0.000364716	0.000162719	0.000230051	8.41652e-05	0.000230051	2.2444e-05	0.000100998	5.61101e-06	5.61101e-06	5.61101e-06	1.1222e-05	0	0	0	0	0	0	0	0	0	0
7.29431e-05	2.2444e-05	3.36661e-05	6.73321e-05	1.6833e-05	5.61101e-06	2.2444e-05	1.1222e-05	2.80551e-05	9.53872e-05	3.36661e-05	7.85542e-05	0.000230051	3.92771e-05	3.36661e-05	8.97762e-05	0.000353494	7.85542e-05	9.53872e-05	0.000263718	0.000179552	0.000129053	0.000151497	0.000179552	0.000201996	0.000364716	0.000173941	0.000241273	0.000230051	0.000241273	0.000134664	0.000291773	8.41652e-05	1.6833e-05	0.000157108	5.04991e-05	5.61101e-06	2.80551e-05	6.17211e-05	1.6833e-05	0	0	0	0	0	0	0	0	0	0
0	0.000100998	0.000129053	3.92771e-05	2.80551e-05	5.61101e-06	3.92771e-05	6.73321e-05	9.53872e-05	5.61101e-05	8.41652e-05	0.000134664	0.000123442	0.000207607	0.000213218	4.48881e-05	0.000157108	8.41652e-05	0.000179552	0.000230051	0.000106609	0.000190774	0.000106609	0.000213218	0.000302995	0.000280551	0.000117831	0.00027494	8.97762e-05	0.000213218	0.000218829	2.80551e-05	0.000134664	8.41652e-05	5.04991e-05	1.6833e-05	2.80551e-05	4.48881e-05	0	0	0	5.61101e-06	0	0	0	0	0	0	0	0
2.80551e-05	2.80551e-05	0.000263718	1.1222e-05	0	1.6833e-05	4.48881e-05	7.29431e-05	6.17211e-05	0.000162719	5.61101e-06	8.41652e-05	8.97762e-05	0.000123442	5.61101e-05	8.41652e-05	2.80551e-05	5.04991e-05	0.000145886	3.92771e-05	0.000145886	0.000252495	5.04991e-05	0.000196385	0.000308606	0.000308606	0.00016833	0.000185163	0.000190774	0.000347883	0.000347883	0.000207607	0.000140275	0.000269329	5.61101e-06	3.92771e-05	1.6833e-05	4.48881e-05	0	0	0	0	0	0	0	0	0	0	0	0
3.92771e-05	1.6833e-05	0	7.85542e-05	6.17211e-05	7.85542e-05	4.48881e-05	7.29431e-05	2.80551e-05	7.85542e-05	8.97762e-05	0.000185163	0.000308606	1.1222e-05	0.000100998	0.000207607	0.000145886	0.000185163	0.000252495	0.000246884	0.000140275	0.000162719	0.000134664	0.000162719	0.000213218	0.00022444	0.000252495	0.000252495	0.000263718	0.000134664	0.000173941	8.97762e-05	0.000173941	7.85542e-05	0.000129053	6.17211e-05	2.2444e-05	8.41652e-05	6.17211e-05	0	0	0	5.61101e-06	0	0	0	0	0	0	0
5.61101e-06	2.80551e-05	3.92771e-05	3.36661e-05	3.36661e-05	2.2444e-05	9.53872e-05	5.61101e-05	9.53872e-05	0.000106609	7.29431e-05	0.000100998	3.92771e-05	6.73321e-05	7.85542e-05	0.000117831	0.000100998	5.61101e-05	0.000230051	0.000123442	0.000252495	0.000151497	0.000185163	0.00016833	0.000319828	0.000314217	0.000375938	0.000280551	0.000145886	0.000230051	0.000162719	0.00016833	0.000207607	0.00011222	0.000162719	2.80551e-05	8.41652e-05	1.1222e-05	0	0	0	1.1222e-05	0	0	0	0	0	0	0	0
6.73321e-05	5.04991e-05	3.36661e-05	0	3.92771e-05	0	4.48881e-05	3.92771e-05	0.000129053	3.92771e-05	7.29431e-05	5.61101e-05	0.000129053	6.73321e-05	0.000151497	0.000157108	7.85542e-05	7.29431e-05	0.000173941	0.000218829	8.97762e-05	0.000359105	0.000325439	0.000269329	0.000252495	0.000286162	0.000246884	0.000375938	0.000241273	0.000123442	8.41652e-05	0.000173941	8.41652e-05	0.000129053	0.000117831	8.97762e-05	0.00011222	1.6833e-05	3.36661e-05	0	0	0	0	0	0	0	0	0	0	0
5.61101e-05	3.36661e-05	4.48881e-05	6.73321e-05	1.6833e-05	9.53872e-05	0.000100998	9.53872e-05	6.17211e-05	1.1222e-05	2.2444e-05	5.61101e-05	0.00011222	8.41652e-05	0.00011222	8.97762e-05	9.53872e-05	0.000134664	0.000179552	0.000162719	0.000347883	0.000347883	0.000336661	0.000100998	0.000448881	0.000201996	0.000235662	0.000252495	0.000246884	0.000162719	0.000134664	0.00016833	0.000117831	2.80551e-05	4.48881e-05	1.1222e-05	7.85542e-05	0	1.1222e-05	1.1222e-05	0	0	0	0	0	0	0	0	0	0
5.61101e-06	2.80551e-05	0	8.41652e-05	4.48881e-05	0.000151497	0.000100998	2.80551e-05	0.000179552	0.000162719	1.6833e-05	3.92771e-05	6.73321e-05	8.97762e-05	0.000151497	0.000129053	0.000230051	0.000145886	0.000190774	8.97762e-05	0.000145886	0.000207607	0.00038716	0.000157108	0.000230051	0.000241273	0.000246884	0.000218829	0.000100998	0.000258107	0.000157108	8.41652e-05	7.85542e-05	0.000263718	6.17211e-05	1.1222e-05	3.36661e-05	5.61101e-06	2.2444e-05	0	0	1.1222e-05	0	0	0	0	0	0	0	0
0.00011222	0.000140275	3.36661e-05	5.61101e-05	0.000100998	3.92771e-05	2.2444e-05	0.000151497	0.000157108	3.36661e-05	0.000123442	3.36661e-05	0.000100998	0.000129053	0.000196385	0.000179552	7.29431e-05	7.29431e-05	0.000213218	0.000151497	0.000173941	0.000241273	0.000280551	0.000280551	0.000190774	0.000162719	0.000207607	0.000246884	0.000230051	0.000201996	0.000162719	0.000342272	0.000140275	7.85542e-05	5.04991e-05	1.6833e-05	8.97762e-05	6.73321e-05	2.2444e-05	2.80551e-05	0	0	0	0	0	0	0	0	0	0
6.73321e-05	6.73321e-05	5.61101e-05	7.29431e-05	6.73321e-05	5.61101e-05	1.1222e-05	6.73321e-05	8.97762e-05	8.41652e-05	6.17211e-05	2.80551e-05	2.80551e-05	0.00016833	2.80551e-05	0.000151497	8.97762e-05	0.000140275	0.000258107	0.000145886	0.000314217	6.17211e-05	0.000280551	0.00027494	0.000359105	0.00016833	0.000123442	0.000201996	0.000145886	0.000207607	0.000269329	8.97762e-05	0.000151497	5.04991e-05	8.97762e-05	0.000106609	1.1222e-05	1.6833e-05	8.41652e-05	1.1222e-05	0	0	0	0	0	0	0	0	0	0
6.17211e-05	0.00011222	7.29431e-05	2.80551e-05	5.61101e-06	6.17211e-05	5.61101e-05	3.36661e-05	7.85542e-05	5.04991e-05	3.36661e-05	0.000140275	0.000157108	6.73321e-05	0.000106609	2.2444e-05	2.80551e-05	0.000207607	0.00011222	3.92771e-05	3.92771e-05	0.000241273	0.000218829	0.000263718	0.00022444	0.000336661	0.000179552	0.000241273	0.000196385	0.000185163	0.000123442	0.000134664	0.000117831	0.00011222	0.000129053	3.36661e-05	4.48881e-05	2.80551e-05	5.04991e-05	1.1222e-05	2.80551e-05	0	0	0	0	0	0	0	0	0
3.92771e-05	1.6833e-05	0	5.04991e-05	2.80551e-05	4.48881e-05	6.73321e-05	0.00011222	5.04991e-05	0.000129053	0.000134664	9.53872e-05	0.000129053	0.000117831	0.000129053	5.04991e-05	0.000173941	7.85542e-05	0.000190774	0.000162719	8.97762e-05	7.85542e-05	0.000230051	0.000179552	0.000235662	0.000218829	0.000302995	0.000291773	0.000162719	0.000179552	0.000157108	0.000185163	0.000129053	0.000269329	5.04991e-05	8.41652e-05	4.48881e-05	5.61101e-06	2.2444e-05	7.29431e-05	0	0	0	0	0	0	0	0	0	0
2.80551e-05	7.29431e-05	2.80551e-05	5.04991e-05	5.04991e-05	0	0.000106609	5.61101e-05	1.1222e-05	0.000145886	7.85542e-05	0.000173941	0.000106609	3.36661e-05	0.00016833	7.29431e-05	0.000117831	0.000162719	0.000151497	0.000145886	0.000123442	0.00011222	0.000140275	0.000263718	0.000375938	0.000196385	0.000280551	0.000196385	0.000134664	0.00011222	0.000246884	0.00011222	8.41652e-05	5.04991e-05	7.85542e-05	3.92771e-05	5.61101e-06	0	0	0	1.6833e-05	0	0	0	0	0	0	0	0	0
5.61101e-06	2.2444e-05	3.36661e-05	8.41652e-05	5.04991e-05	2.2444e-05	8.97762e-05	7.29431e-05	5.04991e-05	6.17211e-05	4.48881e-05	0.000117831	0.00022444	6.73321e-05	5.04991e-05	4.48881e-05	7.29431e-05	0.000117831	0.00033105	0.000173941	0.000179552	0.000123442	0.000308606	0.000157108	0.000179552	0.000230051	0.000162719	0.000297384	0.000218829	3.36661e-05	0.000134664	0.00011222	0.000280551	0.000123442	9.53872e-05	5.61101e-05	9.53872e-05	1.1222e-05	0	0	0	0	0	0	0	0	0	0	0	0
1.1222e-05	6.17211e-05	3.36661e-05	0.000100998	3.92771e-05	5.61101e-05	1.1222e-05	0.000157108	0.000117831	8.97762e-05	8.41652e-05	0.000123442	0.000134664	0.000179552	7.85542e-05	4.48881e-05	7.29431e-05	0.000106609	0.000129053	0.000241273	0.000201996	0.000196385	0.000106609	0.000145886	0.000336661	0.000145886	9.53872e-05	0.000117831	0.00016833	0.000106609	0.000263718	0.000117831	7.29431e-05	1.6833e-05	5.04991e-05	8.41652e-05	4.48881e-05	0	7.85542e-05	0	0	0	0	0	0	0	0	0	0	0
7.29431e-05	0	3.92771e-05	0.000100998	1.6833e-05	0	4.48881e-05	3.92771e-05	7.29431e-05	8.41652e-05	0.000190774	0.000201996	0.000201996	0.000157108	0.000173941	0.000196385	7.85542e-05	0.000100998	0.000246884	0.000117831	0.00027494	0.000129053	0.000157108	0.000134664	0.000201996	0.000258107	0.000235662	0.000129053	0.00016833	0.000235662	3.92771e-05	5.04991e-05	0.000106609	0.000134664	5.04991e-05	5.61101e-05	0	6.17211e-05	3.92771e-05	0	0	0	0	0	0	0	0	0	0	0
3.36661e-05	5.61101e-06	2.80551e-05	8.97762e-05	2.2444e-05	2.2444e-05	1.1222e-05	5.61101e-05	3.92771e-05	0	0.000100998	0.000201996	6.17211e-05	3.36661e-05	0.000185163	0.000100998	1.6833e-05	2.2444e-05	0.000106609	0.000134664	0.000252495	0.000196385	0.000162719	0.000246884	0.000252495	0.000134664	0.000258107	0.000123442	0.000230051	0.000258107	0.000123442	0.000117831	0.000134664	5.61101e-05	0.000140275	2.2444e-05	2.80551e-05	2.80551e-05	1.1222e-05	2.80551e-05	0	0	1.1222e-05	0	0	0	0	0	0	0
5.61101e-06	1.6833e-05	2.80551e-05	5.04991e-05	0.000106609	0	3.36661e-05	5.61101e-05	2.2444e-05	1.6833e-05	0.000162719	8.97762e-05	6.73321e-05	0.000162719	5.04991e-05	8.41652e-05	0.000117831	0.000185163	9.53872e-05	0.000145886	0.000230051	0.000140275	0.000241273	0.000241273	0.000162719	0.000207607	0.000241273	0.000201996	0.000117831	0.000106609	0.000185163	0.00016833	0.000263718	8.41652e-05	0.000123442	1.6833e-05	1.6833e-05	6.73321e-05	2.80551e-05	0	0	0	0	0	0	0	0	0	0	0
8.97762e-05	1.1222e-05	5.04991e-05	5.04991e-05	2.2444e-05	6.73321e-05	5.61101e-06	3.36661e-05	8.41652e-05	2.80551e-05	0.000106609	0.000106609	7.29431e-05	0.000213218	0.00011222	0.000117831	6.73321e-05	7.85542e-05	5.61101e-05	0.000134664	0.000190774	0.000347883	0.000179552	0.000252495	0.000201996	0.000145886	0.000140275	0.000235662	0.000230051	0.00022444	0.000235662	0.000201996	0.000106609	0.000134664	5.61101e-05	1.1222e-05	2.2444e-05	5.61101e-06	3.36661e-05	0	3.36661e-05	5.61101e-06	0	0	0	0	0	0	0	0
2.80551e-05	1.1222e-05	6.73321e-05	5.61101e-05	5.04991e-05	3.36661e-05	3.92771e-05	0.000100998	0.00011222	7.85542e-05	7.29431e-05	0.000100998	0.000117831	0.000100998	7.29431e-05	6.73321e-05	9.53872e-05	0.000151497	0.000162719	3.36661e-05	0.000196385	0.000201996	0.000145886	2.2444e-05	0.00022444	0.000302995	0.000235662	0.000151497	0.000196385	0.000258107	0.000117831	0.000145886	0.000185163	4.48881e-05	1.6833e-05	0.000123442	1.6833e-05	5.61101e-06	2.2444e-05	1.6833e-05	0	0	0	0	0	0	0	0	0	0
5.61101e-06	7.29431e-05	1.6833e-05	5.61101e-06	0	1.1222e-05	2.2444e-05	5.61101e-05	0.000117831	5.04991e-05	8.41652e-05	8.41652e-05	5.61101e-05	2.80551e-05	0.000162719	1.6833e-05	6.73321e-05	6.73321e-05	6.73321e-05	0.000201996	0.000263718	0.000134664	0.000134664	0.000185163	0.000106609	0.000106609	0.000123442	0.000157108	0.000246884	0.000145886	0.000207607	0.000117831	5.04991e-05	1.1222e-05	6.73321e-05	2.80551e-05	0	1.1222e-05	1.1222e-05	5.61101e-06	0	0	0	0	0	0	0	0	0	0
3.36661e-05	3.36661e-05	5.61101e-05	5.61101e-06	5.61101e-05	1.1222e-05	9.53872e-05	3.92771e-05	7.29431e-05	0.000106609	4.48881e-05	0.000117831	5.61101e-05	0.000134664	7.85542e-05	0.000241273	2.2444e-05	0.000196385	0.000140275	0.000100998	0.000134664	0.000129053	0.000185163	0.000196385	0.000151497	0.00011222	0.00022444	0.00011222	0.000252495	0.00027494	0.000190774	0.000134664	6.17211e-05	0.000129053	6.17211e-05	0.000173941	5.61101e-06	0	1.6833e-05	5.61101e-06	5.61101e-06	0	0	0	0	0	0	0	0	0
2.80551e-05	0.00011222	3.92771e-05	1.6833e-05	0.000117831	6.17211e-05	2.80551e-05	0.000246884	2.80551e-05	1.6833e-05	8.41652e-05	5.61101e-05	7.85542e-05	5.61101e-06	0.000162719	0.000185163	0.000185163	0.000117831	8.97762e-05	8.97762e-05	0.000218829	8.41652e-05	0.000448881	0.00016833	0.00027494	0.000134664	0.000162719	0.000241273	0.000252495	8.97762e-05	0.000134664	3.92771e-05	0.000162719	0.000145886	0.00011222	2.2444e-05	6.73321e-05	1.6833e-05	2.2444e-05	0	0	0	0	0	0	0	0	0	0	0
0	3.92771e-05	0.000129053	1.1222e-05	3.36661e-05	0.000123442	7.29431e-05	4.48881e-05	0.000280551	1.1222e-05	2.2444e-05	2.80551e-05	7.85542e-05	6.17211e-05	0.000140275	4.48881e-05	8.41652e-05	0.000129053	0.000213218	0.000100998	0.000241273	0.000403993	0.000263718	0.000325439	0.000432048	0.000196385	0.000213218	0.000129053	0.000201996	0.000151497	0.00016833	2.80551e-05	0.000173941	2.80551e-05	6.73321e-05	6.73321e-05	2.2444e-05	5.04991e-05	5.61101e-06	0	0	0	0	0	0	0	0	0	0	0
0.000106609	0.00011222	0.000123442	1.6833e-05	6.17211e-05	7.85542e-05	8.97762e-05	0.00022444	2.2444e-05	0.000297384	4.48881e-05	1.6833e-05	0.000218829	0.000100998	0.000162719	7.85542e-05	8.97762e-05	6.17211e-05	0.000117831	0.00016833	5.61101e-05	0.000123442	0.000196385	0.000151497	0.000196385	0.000230051	0.000106609	0.000207607	0.000157108	0.000196385	0.000100998	8.97762e-05	6.73321e-05	7.85542e-05	2.2444e-05	0.000100998	5.61101e-05	2.80551e-05	6.73321e-05	1.6833e-05	1.6833e-05	0	0	0	0	0	0	0	0	0
6.73321e-05	5.04991e-05	6.17211e-05	3.36661e-05	3.92771e-05	7.85542e-05	3.92771e-05	0.000151497	0.000140275	8.41652e-05	8.97762e-05	2.80551e-05	5.61101e-06	6.17211e-05	8.97762e-05	4.48881e-05	9.53872e-05	0.000106609	0.000106609	0.000140275	8.41652e-05	0.000269329	0.000134664	0.00033105	0.000196385	0.000179552	0.00022444	0.000157108	0.000151497	0.00011222	0.000207607	0.000179552	6.73321e-05	8.41652e-05	2.2444e-05	0	4.48881e-05	1.1222e-05	8.97762e-05	1.1222e-05	1.1222e-05	0	0	0	0	0	0	0	0	0
5.61101e-06	4.48881e-05	2.2444e-05	1.6833e-05	1.1222e-05	7.85542e-05	0.000173941	0.000100998	9.53872e-05	8.97762e-05	7.29431e-05	7.85542e-05	5.04991e-05	0.000145886	7.29431e-05	0.000213218	8.97762e-05	0.000129053	0.000100998	0.000145886	0.000213218	0.000207607	0.00016833	0.000123442	0.000145886	0.000117831	0.000129053	0.000106609	0.000218829	0.000157108	0.00011222	3.92771e-05	6.17211e-05	6.17211e-05	2.80551e-05	0	5.61101e-06	2.2444e-05	0	0	5.61101e-06	5.61101e-06	0	0	0	0	0	0	0	0
2.2444e-05	0	2.80551e-05	1.6833e-05	5.61101e-05	0	4.48881e-05	0.00011222	0.000157108	0.000201996	0.000252495	0.000129053	0.000140275	5.61101e-05	3.92771e-05	8.41652e-05	8.41652e-05	7.85542e-05	3.36661e-05	2.80551e-05	8.97762e-05	0.000190774	0.000123442	0.000134664	0.000162719	0.000185163	0.000291773	0.000325439	0.000269329	0.000151497	5.61101e-05	0.000213218	7.85542e-05	0.000145886	5.61101e-06	5.04991e-05	1.6833e-05	0	2.2444e-05	2.80551e-05	0	0	0	0	0	0	0	0	0	0
5.61101e-06	3.92771e-05	0	2.80551e-05	5.04991e-05	2.80551e-05	0.000151497	5.04991e-05	7.29431e-05	0.000230051	6.73321e-05	0.000100998	0.000151497	5.04991e-05	0.000123442	7.29431e-05	6.17211e-05	6.73321e-05	0.000185163	5.61101e-05	0.000100998	7.29431e-05	0.000185163	0.000151497	8.41652e-05	7.85542e-05	5.04991e-05	0.000129053	0.000230051	6.17211e-05	7.85542e-05	0.000201996	7.29431e-05	6.73321e-05	2.2444e-05	5.61101e-06	8.97762e-05	5.61101e-06	1.1222e-05	1.6833e-05	0	0	0	0	0	0	0	0	0	0
0	5.04991e-05	0	5.61101e-05	7.85542e-05	6.17211e-05	8.97762e-05	4.48881e-05	2.80551e-05	8.97762e-05	9.53872e-05	9.53872e-05	0.000134664	0.000230051	2.2444e-05	0.00011222	6.73321e-05	7.29431e-05	0.000179552	3.36661e-05	0.000145886	0.000179552	0.000129053	0.00016833	7.29431e-05	6.73321e-05	0.000151497	0.000185163	0.000235662	0.000117831	0.000190774	9.53872e-05	5.61101e-05	0.000151497	0	0	5.61101e-06	5.61101e-05	5.61101e-05	5.61101e-06	0	0	0	0	0	0	0	0	0	0
2.2444e-05	0	0.000106609	3.92771e-05	0	1.1222e-05	6.17211e-05	0.000106609	6.17211e-05	0.00016833	0.000162719	0.000185163	0.000201996	0.000246884	7.85542e-05	0.000151497	0.000129053	0.000100998	6.73321e-05	5.61101e-05	0.000218829	6.73321e-05	0.000106609	0.000145886	0.000162719	0.000196385	0.000297384	0.000179552	3.92771e-05	0.000140275	6.17211e-05	1.6833e-05	3.92771e-05	5.61101e-05	7.85542e-05	5.61101e-06	2.2444e-05	0	5.61101e-06	0	0	0	0	0	0	0	0	0	0	0
6.17211e-05	3.92771e-05	2.80551e-05	7.29431e-05	5.61101e-06	0	0.000173941	0.000100998	6.17211e-05	4.48881e-05	0.000162719	0.00011222	6.17211e-05	0.000117831	3.92771e-05	5.61101e-06	0.000218829	0.000106609	0.000106609	7.85542e-05	0.000100998	6.17211e-05	8.41652e-05	0.00016833	0.000190774	0.000106609	0.000269329	9.53872e-05	6.17211e-05	0.00016833	0.000241273	2.2444e-05	0.00016833	6.73321e-05	3.92771e-05	6.73321e-05	1.1222e-05	0	0	0	0	1.6833e-05	0	0	0	0	0	0	0	0
3.36661e-05	4.48881e-05	1.1222e-05	3.36661e-05	0	6.17211e-05	0.000129053	6.17211e-05	0.000106609	6.73321e-05	0.000302995	8.41652e-05	5.04991e-05	7.85542e-05	0.000106609	1.6833e-05	7.85542e-05	0.000100998	0.00011222	7.29431e-05	7.85542e-05	0.000106609	0.000196385	0.000291773	0.000100998	0.000157108	0.000162719	0.000241273	0.000252495	0.000157108	0.000140275	3.92771e-05	0.000129053	4.48881e-05	6.17211e-05	1.6833e-05	6.73321e-05	2.2444e-05	1.1222e-05	0	1.1222e-05	0	0	0	0	0	0	0	0	0
3.92771e-05	1.1222e-05	0	0	7.85542e-05	2.80551e-05	0.00016833	0.000185163	0.000218829	6.17211e-05	0.000100998	0.00027494	0.000145886	7.29431e-05	0.000100998	0.000145886	5.61101e-05	6.73321e-05	6.73321e-05	7.29431e-05	0.000162719	8.97762e-05	0.000342272	0.000145886	0.000134664	6.17211e-05	6.17211e-05	0.000207607	0.000207607	6.17211e-05	0.000123442	0.000173941	0.000201996	1.1222e-05	0	3.36661e-05	0	3.92771e-05	0	1.1222e-05	0	0	0	0	0	0	0	0	0	0
1.6833e-05	7.85542e-05	3.36661e-05	0.000162719	1.1222e-05	5.61101e-06	7.29431e-05	8.97762e-05	0.000106609	7.85542e-05	0.000117831	0.000157108	0.000140275	6.17211e-05	0.000179552	6.17211e-05	0.00011222	0.000151497	0.000123442	3.36661e-05	0.000218829	0.00027494	0.000106609	0.000196385	0.000129053	0.000106609	8.41652e-05	0.000162719	0.000134664	0.000100998	0.000106609	0.00011222	8.41652e-05	5.04991e-05	1.6833e-05	3.92771e-05	0	1.1222e-05	0	0	0	0	0	0	0	0	0	0	0	0
2.80551e-05	4.48881e-05	4.48881e-05	2.2444e-05	9.53872e-05	7.85542e-05	3.92771e-05	0.000106609	0.000157108	5.61101e-05	4.48881e-05	6.17211e-05	5.61101e-05	8.41652e-05	0.000151497	6.73321e-05	0.000218829	3.92771e-05	7.29431e-05	0.00038716	0.000100998	8.97762e-05	2.2444e-05	0.000117831	0.00022444	0.000342272	2.80551e-05	0.000179552	0.00011222	6.17211e-05	8.97762e-05	5.61101e-05	4.48881e-05	3.92771e-05	2.80551e-05	3.92771e-05	4.48881e-05	0	0	0	2.2444e-05	0	0	0	0	0	5.61101e-06	0	0	0
5.61101e-06	6.17211e-05	5.61101e-06	5.04991e-05	4.48881e-05	8.41652e-05	1.6833e-05	0.000157108	5.61101e-05	6.73321e-05	1.6833e-05	7.85542e-05	7.85542e-05	6.17211e-05	0.000123442	0.000213218	6.17211e-05	0.000157108	0.000196385	5.04991e-05	0.000129053	6.17211e-05	0.000190774	0.000213218	8.41652e-05	8.41652e-05	0.00011222	0.000100998	2.2444e-05	0.000134664	0.000157108	4.48881e-05	5.04991e-05	5.61101e-05	1.6833e-05	7.29431e-05	3.36661e-05	2.2444e-05	0	0	1.1222e-05	0	0	1.1222e-05	0	0	0	0	0	0
2.80551e-05	8.97762e-05	5.04991e-05	0.000179552	8.97762e-05	0.000140275	0.000100998	0.000291773	0.000106609	5.61101e-05	1.6833e-05	0.000106609	3.92771e-05	0.00011222	0.000140275	1.6833e-05	5.61101e-05	6.73321e-05	9.53872e-05	3.92771e-05	6.73321e-05	0.000196385	0.000123442	0.000100998	0.000145886	8.41652e-05	0.000258107	0.000246884	0.000157108	0.000151497	0.000196385	0.000106609	7.29431e-05	3.92771e-05	0.000100998	2.2444e-05	5.04991e-05	2.80551e-05	2.80551e-05	0	0	0	0	0	0	0	0	0	0	0
7.85542e-05	0.000100998	6.73321e-05	9.53872e-05	0.00016833	2.80551e-05	4.48881e-05	6.17211e-05	8.97762e-05	0.000117831	1.1222e-05	3.36661e-05	0.000117831	6.17211e-05	0.00011222	2.80551e-05	5.61101e-05	0.000179552	0.000117831	0.000162719	0.000235662	0.000213218	0.000140275	8.41652e-05	0.00022444	6.73321e-05	8.97762e-05	0.00011222	0.000218829	0.000179552	3.36661e-05	0.000157108	0.000179552	4.48881e-05	2.80551e-05	4.48881e-05	5.61101e-06	1.6833e-05	0	0	2.2444e-05	5.61101e-06	0	0	0	0	0	0	0	0
7.85542e-05	0.000100998	0.000106609	6.17211e-05	0.000117831	0.000151497	5.61101e-05	6.17211e-05	0.000140275	4.48881e-05	9.53872e-05	0.000129053	1.1222e-05	0.000151497	0.000123442	6.73321e-05	5.61101e-05	9.53872e-05	9.53872e-05	0.00011222	0.000134664	0.00011222	0.000151497	0.000157108	0.000207607	0.000123442	0.000140275	7.29431e-05	0.000140275	5.61101e-05	2.2444e-05	7.29431e-05	5.61101e-05	2.2444e-05	2.80551e-05	5.61101e-06	3.36661e-05	1.1222e-05	0	0	2.80551e-05	0	0	0	0	0	0	0	0	0
3.36661e-05	2.2444e-05	1.6833e-05	3.92771e-05	8.41652e-05	3.92771e-05	2.2444e-05	0.00011222	0.000100998	0.000145886	5.04991e-05	7.29431e-05	6.17211e-05	0.000117831	3.92771e-05	3.92771e-05	0.000117831	0.000151497	7.85542e-05	0.000213218	2.2444e-05	0.000134664	0.000162719	7.85542e-05	0.000162719	8.97762e-05	6.73321e-05	0.000106609	0.000173941	3.92771e-05	5.04991e-05	5.61101e-05	3.36661e-05	2.2444e-05	3.36661e-05	7.29431e-05	5.61101e-05	9.53872e-05	0	0	0	0	0	0	0	0	0	0	0	0
0	4.48881e-05	0	5.61101e-06	4.48881e-05	2.2444e-05	6.73321e-05	2.80551e-05	0.000213218	0.000151497	0.000100998	4.48881e-05	0.00011222	0.000145886	0.000173941	5.04991e-05	0.000173941	3.92771e-05	0.000134664	7.85542e-05	0.000129053	7.29431e-05	8.41652e-05	0.000129053	8.41652e-05	0.00011222	5.61101e-05	6.73321e-05	5.04991e-05	5.04991e-05	0.000100998	0.000157108	3.36661e-05	2.80551e-05	5.61101e-06	8.97762e-05	1.6833e-05	2.80551e-05	5.61101e-06	0	0	5.61101e-05	0	0	0	0	0	0	0	0
8.97762e-05	1.6833e-05	2.80551e-05	4.48881e-05	2.2444e-05	5.61101e-06	2.80551e-05	0.000218829	0.000157108	5.61101e-05	0.00011222	8.41652e-05	0.000134664	0.000157108	0.00016833	0.000117831	1.1222e-05	0.000162719	6.73321e-05	0.000145886	0.000129053	0.000123442	8.41652e-05	6.17211e-05	6.17211e-05	7.29431e-05	5.61101e-05	1.6833e-05	0.00016833	0.000129053	0.000134664	4.48881e-05	6.73321e-05	7.85542e-05	6.73321e-05	3.92771e-05	6.73321e-05	1.6833e-05	1.1222e-05	2.80551e-05	0	0	0	0	0	0	0	0	0	0
0.000106609	4.48881e-05	6.73321e-05	1.6833e-05	1.1222e-05	4.48881e-05	2.80551e-05	2.2444e-05	5.04991e-05	3.36661e-05	6.17211e-05	8.41652e-05	0.000145886	0.000162719	5.61101e-05	1.6833e-05	5.04991e-05	0.00011222	5.04991e-05	4.48881e-05	6.17211e-05	0.000145886	0.000134664	2.80551e-05	0.000100998	8.41652e-05	0.000100998	0.000123442	8.97762e-05	0.000145886	2.2444e-05	6.73321e-05	4.48881e-05	0	7.85542e-05	5.61101e-06	0	3.36661e-05	0	2.2444e-05	0	0	0	0	0	0	0	0	0	0
5.61101e-06	0	0	1.1222e-05	6.73321e-05	1.6833e-05	8.41652e-05	0.000100998	6.73321e-05	0.000151497	1.6833e-05	0.000123442	0.000207607	4.48881e-05	7.85542e-05	7.85542e-05	2.80551e-05	1.6833e-05	5.04991e-05	6.73321e-05	8.97762e-05	6.73321e-05	0.000129053	0.000100998	0.000145886	0.000218829	0.000157108	0.000123442	0.000123442	2.80551e-05	2.80551e-05	1.1222e-05	0.000123442	0.000117831	1.6833e-05	1.6833e-05	5.61101e-06	0	0	0	1.1222e-05	0	0	0	0	0	0	0	0	0
2.2444e-05	4.48881e-05	5.61101e-06	1.1222e-05	9.53872e-05	3.92771e-05	6.73321e-05	3.36661e-05	0.000100998	8.97762e-05	5.61101e-05	0.000145886	0.000140275	5.04991e-05	5.04991e-05	1.6833e-05	0.000106609	3.36661e-05	6.73321e-05	0.000140275	4.48881e-05	6.17211e-05	7.85542e-05	0.000129053	0.000140275	0.000129053	3.36661e-05	8.97762e-05	0.000145886	8.41652e-05	3.92771e-05	2.2444e-05	6.73321e-05	6.73321e-05	5.61101e-05	0	2.2444e-05	3.92771e-05	0	0	0	0	0	0	0	0	0	0	0	0
5.61101e-06	2.2444e-05	1.1222e-05	0	7.85542e-05	1.6833e-05	2.2444e-05	0.000145886	6.17211e-05	3.92771e-05	0.000392771	9.53872e-05	0.000218829	4.48881e-05	7.29431e-05	2.80551e-05	6.73321e-05	0.000140275	6.17211e-05	4.48881e-05	5.04991e-05	7.85542e-05	5.61101e-05	6.17211e-05	3.36661e-05	0.000134664	9.53872e-05	0.000151497	6.17211e-05	8.41652e-05	1.1222e-05	9.53872e-05	1.1222e-05	5.04991e-05	6.17211e-05	1.6833e-05	3.92771e-05	5.61101e-06	0	0	0	0	0	0	0	0	0	0	0	0
3.36661e-05	0	5.61101e-06	0.000100998	6.73321e-05	1.6833e-05	0.00011222	0.000100998	3.36661e-05	0.000129053	8.97762e-05	5.04991e-05	7.29431e-05	0.000106609	3.36661e-05	0.000213218	5.61101e-05	9.53872e-05	9.53872e-05	0.00011222	0.000145886	6.73321e-05	5.61101e-05	6.17211e-05	9.53872e-05	2.2444e-05	6.73321e-05	6.17211e-05	4.48881e-05	9.53872e-05	0.00011222	2.80551e-05	1.6833e-05	3.92771e-05	1.6833e-05	5.61101e-06	0	6.17211e-05	1.1222e-05	3.36661e-05	0	0	0	0	0	0	0	0	0	0
2.2444e-05	2.80551e-05	3.36661e-05	2.2444e-05	3.36661e-05	6.17211e-05	4.48881e-05	0.00022444	0.000134664	0.000134664	8.41652e-05	0.000129053	1.1222e-05	0.000117831	5.61101e-06	0	4.48881e-05	0.000218829	6.73321e-05	0.000291773	8.97762e-05	0.00016833	0.000117831	1.1222e-05	0.000117831	0.000201996	0.000269329	7.29431e-05	6.73321e-05	6.73321e-05	1.6833e-05	3.92771e-05	3.92771e-05	7.85542e-05	2.2444e-05	0.000117831	0	0	2.80551e-05	1.1222e-05	5.61101e-06	0	0	0	0	0	0	0	0	0
0	3.36661e-05	6.73321e-05	5.61101e-06	2.80551e-05	0.000140275	5.61101e-06	0.000314217	8.97762e-05	8.41652e-05	5.04991e-05	5.61101e-06	3.36661e-05	7.29431e-05	0.000145886	3.92771e-05	6.73321e-05	0.000145886	0.000100998	9.53872e-05	4.48881e-05	6.17211e-05	5.04991e-05	0.000196385	0.000134664	8.97762e-05	0.000157108	0.000100998	0.000117831	0.00011222	3.92771e-05	1.6833e-05	3.92771e-05	9.53872e-05	5.61101e-06	0	5.61101e-06	5.61101e-06	0	1.6833e-05	2.2444e-05	1.1222e-05	0	0	0	0	0	0	0	0
5.61101e-06	6.73321e-05	6.17211e-05	3.92771e-05	6.73321e-05	6.17211e-05	0.000207607	5.61101e-05	3.92771e-05	5.04991e-05	5.61101e-06	3.36661e-05	2.80551e-05	7.29431e-05	3.36661e-05	2.2444e-05	0.000123442	7.85542e-05	8.97762e-05	3.36661e-05	0.000196385	6.17211e-05	8.41652e-05	0.000151497	0.000140275	0.00016833	2.2444e-05	0.000140275	0.000286162	0.000106609	3.92771e-05	8.41652e-05	6.17211e-05	1.1222e-05	3.36661e-05	7.29431e-05	2.80551e-05	7.85542e-05	1.1222e-05	0	0	0	0	0	0	0	0	0	0	0
2.80551e-05	8.97762e-05	1.6833e-05	5.61101e-06	8.97762e-05	3.36661e-05	7.29431e-05	0.000308606	0.00011222	0.000106609	1.6833e-05	0.000134664	6.73321e-05	0.000134664	2.80551e-05	0.00016833	5.04991e-05	8.97762e-05	0.000117831	5.61101e-05	0.000129053	0.000100998	8.97762e-05	8.41652e-05	7.29431e-05	0.000185163	0.000106609	0.000140275	0.000140275	5.61101e-05	0.000213218	0.000140275	2.80551e-05	2.80551e-05	5.61101e-05	1.1222e-05	2.2444e-05	6.73321e-05	0	0	0	0	0	0	0	0	0	0	0	0
0.000100998	0.000123442	0.000117831	8.41652e-05	0.000129053	7.29431e-05	0.000185163	6.73321e-05	6.73321e-05	0.000123442	0	9.53872e-05	7.85542e-05	5.61101e-06	5.61101e-05	8.41652e-05	2.80551e-05	5.61101e-05	5.04991e-05	5.61101e-05	5.04991e-05	7.29431e-05	0.000196385	7.29431e-05	0.000100998	0.00011222	0.000106609	8.41652e-05	5.61101e-05	0.000129053	5.61101e-05	7.85542e-05	5.61101e-05	3.92771e-05	1.6833e-05	0	3.36661e-05	0	0	2.2444e-05	5.61101e-06	0	5.61101e-06	0	0	0	0	0	0	0
4.48881e-05	5.61101e-06	6.17211e-05	0.000106609	2.80551e-05	8.41652e-05	5.04991e-05	3.92771e-05	0.000106609	0.000100998	2.80551e-05	0	0.000106609	2.2444e-05	1.6833e-05	0.000173941	3.92771e-05	3.92771e-05	0.00011222	0.000157108	8.41652e-05	0.000100998	9.53872e-05	0.000151497	0.000106609	0.00011222	0.000140275	0.00011222	5.61101e-05	8.41652e-05	3.92771e-05	0.000106609	1.1222e-05	3.36661e-05	5.61101e-06	0	0	1.1222e-05	0	1.1222e-05	0	0	0	0	0	0	0	0	0	0
2.2444e-05	0	4.48881e-05	4.48881e-05	2.80551e-05	0.000179552	4.48881e-05	0.000100998	0.00011222	4.48881e-05	3.92771e-05	1.6833e-05	0.00011222	0.00016833	4.48881e-05	0.000106609	1.6833e-05	6.17211e-05	6.17211e-05	8.97762e-05	7.29431e-05	8.41652e-05	0.000140275	0.000134664	7.85542e-05	0.000100998	5.04991e-05	0.000151497	5.61101e-05	5.61101e-05	0.000151497	5.61101e-06	6.17211e-05	3.92771e-05	0	0.000106609	1.6833e-05	0	0	0	0	0	0	0	0	0	0	0	0	0
0.00011222	1.6833e-05	4.48881e-05	2.2444e-05	3.92771e-05	7.85542e-05	8.97762e-05	0.000123442	6.17211e-05	3.36661e-05	5.61101e-05	0.000252495	7.85542e-05	0.000123442	4.48881e-05	5.04991e-05	5.61101e-05	2.80551e-05	6.17211e-05	0.000196385	0.000140275	3.92771e-05	0.000179552	0.000106609	0.000145886	2.80551e-05	2.80551e-05	0.000129053	7.85542e-05	2.80551e-05	2.2444e-05	3.36661e-05	3.36661e-05	7.29431e-05	2.2444e-05	0.000100998	5.61101e-06	5.61101e-06	0	1.6833e-05	0	0	0	0	0	0	0	0	0	0
4.48881e-05	6.17211e-05	5.04991e-05	3.92771e-05	2.80551e-05	7.85542e-05	0.000129053	7.85542e-05	7.29431e-05	8.41652e-05	5.61101e-05	0.000162719	7.85542e-05	3.36661e-05	5.04991e-05	3.92771e-05	5.61101e-06	8.41652e-05	0.000100998	8.97762e-05	9.53872e-05	9.53872e-05	0.000123442	6.73321e-05	3.92771e-05	3.92771e-05	8.97762e-05	0.000185163	0.000151497	0.000123442	0.000123442	4.48881e-05	9.53872e-05	8.97762e-05	5.61101e-05	5.61101e-06	1.6833e-05	5.61101e-05	0	0	0	0	0	0	0	0	0	0	0	0
7.29431e-05	2.80551e-05	0	2.2444e-05	5.61101e-06	0.000100998	3.92771e-05	0.00011222	5.61101e-05	0.000134664	7.85542e-05	0.000235662	0.000123442	5.61101e-06	5.61101e-05	0.000106609	7.85542e-05	5.04991e-05	1.6833e-05	0.000100998	0.000263718	0.00011222	0.000134664	5.04991e-05	3.36661e-05	4.48881e-05	6.17211e-05	6.73321e-05	8.41652e-05	7.85542e-05	6.17211e-05	7.29431e-05	0	7.85542e-05	2.80551e-05	2.80551e-05	2.80551e-05	0	0	0	0	0	0	0	0	0	0	0	0	0
0	1.1222e-05	7.85542e-05	9.53872e-05	0.00016833	7.29431e-05	0.000157108	7.29431e-05	0.00011222	7.29431e-05	0.000145886	2.2444e-05	4.48881e-05	8.97762e-05	6.73321e-05	7.29431e-05	0.000106609	0.000129053	7.29431e-05	6.17211e-05	0.000140275	0.000100998	7.29431e-05	0.000151497	7.29431e-05	3.92771e-05	0.000129053	8.97762e-05	1.1222e-05	6.17211e-05	0.000123442	5.61101e-06	3.36661e-05	0	8.97762e-05	6.73321e-05	5.61101e-06	0	5.61101e-06	0	0	0	0	0	0	0	0	0	0	0
6.17211e-05	3.92771e-05	6.73321e-05	7.85542e-05	0.000162719	3.36661e-05	6.73321e-05	3.92771e-05	6.73321e-05	5.61101e-05	0.000157108	0.000100998	3.92771e-05	0.000151497	3.36661e-05	8.97762e-05	3.36661e-05	0	5.61101e-06	0.000185163	8.97762e-05	2.2444e-05	0.000106609	0.000162719	0.000106609	9.53872e-05	4.48881e-05	0.000129053	6.73321e-05	1.1222e-05	3.92771e-05	8.97762e-05	1.1222e-05	6.17211e-05	2.80551e-05	3.92771e-05	0	0	5.61101e-06	0	0	0	0	0	0	0	0	0	0	0
0.000145886	2.2444e-05	3.92771e-05	4.48881e-05	5.04991e-05	3.92771e-05	6.17211e-05	3.92771e-05	5.61101e-05	6.17211e-05	5.61101e-06	0.000100998	0.000100998	8.41652e-05	1.1222e-05	6.17211e-05	3.36661e-05	4.48881e-05	4.48881e-05	2.80551e-05	8.97762e-05	3.36661e-05	9.53872e-05	7.29431e-05	5.61101e-05	0.00016833	2.2444e-05	0.00011222	0.000145886	4.48881e-05	3.36661e-05	5.61101e-05	4.48881e-05	2.80551e-05	1.1222e-05	2.80551e-05	5.61101e-06	0	0	0	0	0	0	0	0	0	0	0	0	0
2.80551e-05	2.80551e-05	7.85542e-05	2.80551e-05	1.6833e-05	4.48881e-05	0.000157108	3.36661e-05	0.000123442	3.92771e-05	0.000100998	0.000213218	5.61101e-06	5.04991e-05	5.61101e-05	3.36661e-05	1.6833e-05	0.000185163	7.29431e-05	0	6.17211e-05	0.000157108	3.92771e-05	1.6833e-05	3.92771e-05	0.00027494	9.53872e-05	7.29431e-05	3.92771e-05	0.00011222	7.85542e-05	1.6833e-05	8.41652e-05	8.41652e-05	5.61101e-05	3.36661e-05	0	5.61101e-06	0	0	0	0	0	0	0	0	0	0	0	0
0	5.04991e-05	3.92771e-05	2.80551e-05	4.48881e-05	6.73321e-05	0.000134664	0.00022444	0.000129053	2.2444e-05	3.92771e-05	5.61101e-05	2.80551e-05	4.48881e-05	9.53872e-05	5.61101e-06	4.48881e-05	0.000246884	0.000106609	2.80551e-05	0.000151497	7.85542e-05	7.85542e-05	3.36661e-05	3.36661e-05	0.000179552	7.29431e-05	6.17211e-05	5.61101e-05	5.04991e-05	2.80551e-05	2.2444e-05	4.48881e-05	2.80551e-05	2.80551e-05	4.48881e-05	1.1222e-05	0	3.92771e-05	3.36661e-05	1.1222e-05	0	0	0	1.1222e-05	0	0	0	0	0
7.29431e-05	3.36661e-05	5.61101e-06	9.53872e-05	7.29431e-05	8.41652e-05	0.000185163	0.000145886	0.000100998	7.29431e-05	2.2444e-05	3.92771e-05	1.6833e-05	3.36661e-05	1.1222e-05	9.53872e-05	0.000117831	7.85542e-05	0.000140275	6.73321e-05	1.1222e-05	4.48881e-05	6.73321e-05	4.48881e-05	5.04991e-05	5.04991e-05	8.97762e-05	9.53872e-05	6.17211e-05	4.48881e-05	2.2444e-05	0.000129053	0.000106609	3.36661e-05	0	1.1222e-05	2.80551e-05	6.17211e-05	0	0	5.61101e-06	0	0	0	0	0	0	0	0	0
8.41652e-05	0.00016833	7.29431e-05	7.29431e-05	8.41652e-05	3.92771e-05	2.80551e-05	6.17211e-05	6.73321e-05	5.61101e-06	0.000100998	1.1222e-05	1.6833e-05	3.36661e-05	1.6833e-05	2.80551e-05	3.36661e-05	5.61101e-06	8.41652e-05	3.92771e-05	0.000134664	0.000123442	8.41652e-05	7.85542e-05	0.000173941	0.000162719	3.92771e-05	7.29431e-05	7.85542e-05	8.41652e-05	0.000117831	6.17211e-05	2.2444e-05	0.00011222	0	0	0	0	0	1.6833e-05	0	0	0	0	0	0	0	0	0	0
7.85542e-05	1.1222e-05	7.29431e-05	2.2444e-05	2.2444e-05	2.2444e-05	6.17211e-05	1.1222e-05	2.2444e-05	4.48881e-05	0	2.2444e-05	7.85542e-05	4.48881e-05	9.53872e-05	0.000157108	5.04991e-05	0.000123442	7.85542e-05	3.92771e-05	7.29431e-05	2.2444e-05	0.00016833	4.48881e-05	7.29431e-05	0	7.85542e-05	9.53872e-05	7.85542e-05	3.92771e-05	3.36661e-05	1.6833e-05	3.36661e-05	5.61101e-06	0.00011222	0	0	2.2444e-05	0	5.61101e-05	1.1222e-05	0	0	0	0	0	0	0	0	0
0.000129053	5.04991e-05	1.1222e-05	0.000145886	3.92771e-05	7.85542e-05	0.000190774	0.000207607	0.000280551	8.97762e-05	2.2444e-05	2.80551e-05	3.36661e-05	0.000100998	4.48881e-05	4.48881e-05	0.000117831	4.48881e-05	0.000162719	0.000100998	3.92771e-05	3.92771e-05	5.61101e-05	5.04991e-05	7.29431e-05	8.41652e-05	5.61101e-05	0.000134664	3.36661e-05	4.48881e-05	2.80551e-05	3.36661e-05	3.36661e-05	3.36661e-05	6.17211e-05	1.1222e-05	5.61101e-06	1.6833e-05	0	5.61101e-06	0	0	5.61101e-06	0	0	0	0	0	0	0
4.48881e-05	4.48881e-05	5.61101e-06	2.2444e-05	5.61101e-06	6.73321e-05	1.1222e-05	5.61101e-05	7.29431e-05	1.6833e-05	0.000235662	2.80551e-05	7.85542e-05	5.04991e-05	8.97762e-05	7.29431e-05	1.1222e-05	0.000145886	7.29431e-05	9.53872e-05	0.000129053	8.41652e-05	6.73321e-05	1.1222e-05	0.000106609	1.1222e-05	0.000123442	5.04991e-05	3.92771e-05	5.61101e-05	3.92771e-05	2.80551e-05	2.2444e-05	5.61101e-06	0	0	5.61101e-06	1.1222e-05	5.04991e-05	0	0	0	0	0	0	0	0	0	0	0
7.85542e-05	5.04991e-05	3.92771e-05	5.04991e-05	8.97762e-05	2.2444e-05	3.36661e-05	5.61101e-06	0.000100998	0.000151497	6.73321e-05	0.000145886	3.36661e-05	3.36661e-05	3.36661e-05	3.92771e-05	5.04991e-05	8.97762e-05	5.61101e-05	2.2444e-05	8.97762e-05	0.00011222	9.53872e-05	0.000185163	0.000106609	5.04991e-05	8.97762e-05	4.48881e-05	2.2444e-05	6.17211e-05	7.85542e-05	0	8.97762e-05	9.53872e-05	1.6833e-05	0	1.1222e-05	2.2444e-05	0	0	0	0	3.92771e-05	0	0	0	0	0	0	0
5.61101e-06	1.6833e-05	1.1222e-05	0.000123442	4.48881e-05	0.000140275	7.85542e-05	9.53872e-05	8.41652e-05	0.000145886	6.17211e-05	1.6833e-05	8.41652e-05	1.1222e-05	9.53872e-05	0.000106609	7.85542e-05	5.61101e-06	8.41652e-05	0.00011222	4.48881e-05	4.48881e-05	3.92771e-05	0.000117831	6.17211e-05	7.85542e-05	3.36661e-05	0.000235662	2.2444e-05	2.2444e-05	0	1.1222e-05	0.000100998	9.53872e-05	0	0	5.61101e-06	0	1.6833e-05	0	0	0	0	0	0	0	0	0	0	0
4.48881e-05	1.6833e-05	1.1222e-05	2.80551e-05	1.1222e-05	0.000314217	0.00011222	4.48881e-05	8.41652e-05	0.000106609	5.04991e-05	2.2444e-05	7.29431e-05	5.61101e-06	1.1222e-05	0.000106609	3.92771e-05	5.61101e-06	2.80551e-05	3.92771e-05	0.000100998	0.000162719	6.17211e-05	5.61101e-05	3.92771e-05	6.73321e-05	0.000151497	0.000129053	6.73321e-05	4.48881e-05	2.80551e-05	2.80551e-05	3.92771e-05	2.80551e-05	5.61101e-06	1.6833e-05	1.1222e-05	0	0	5.61101e-06	0	0	0	0	0	0	0	0	0	0
4.48881e-05	6.73321e-05	7.85542e-05	6.73321e-05	6.73321e-05	5.61101e-06	8.41652e-05	0.00011222	7.29431e-05	7.85542e-05	0.000129053	3.36661e-05	0.000106609	3.92771e-05	0.000134664	2.2444e-05	7.85542e-05	2.2444e-05	5.61101e-06	2.80551e-05	5.04991e-05	0.000123442	5.61101e-05	0.00016833	5.61101e-05	6.17211e-05	7.85542e-05	5.61101e-05	5.04991e-05	5.61101e-05	0	1.6833e-05	3.36661e-05	3.92771e-05	0	0	1.1222e-05	1.6833e-05	0	0	0	0	0	0	0	0	0	0	0	0
5.61101e-06	6.17211e-05	3.92771e-05	0.000100998	0.000123442	8.41652e-05	8.97762e-05	0.000106609	1.1222e-05	1.1222e-05	6.73321e-05	0.000185163	6.73321e-05	2.2444e-05	8.41652e-05	5.61101e-05	1.1222e-05	2.80551e-05	1.1222e-05	3.92771e-05	5.61101e-05	4.48881e-05	8.41652e-05	0.000100998	6.73321e-05	3.92771e-05	2.2444e-05	7.29431e-05	5.04991e-05	7.29431e-05	5.61101e-06	0.00011222	1.6833e-05	3.92771e-05	5.61101e-06	1.6833e-05	0	0	0	0	0	0	0	0	0	0	0	0	0	0
0	5.04991e-05	0	8.97762e-05	8.97762e-05	0.000286162	5.61101e-06	8.41652e-05	0.000100998	0.00011222	5.61101e-05	6.73321e-05	7.85542e-05	8.41652e-05	6.73321e-05	0.000106609	6.73321e-05	0.000140275	1.6833e-05	7.29431e-05	0.000145886	5.61101e-05	0.000134664	7.85542e-05	0.000258107	9.53872e-05	5.61101e-05	5.04991e-05	2.80551e-05	5.61101e-06	2.80551e-05	2.2444e-05	0	5.61101e-05	3.92771e-05	1.6833e-05	1.6833e-05	0	0	0	0	5.61101e-06	0	0	0	0	0	0	0	0
0	7.29431e-05	9.53872e-05	0.00011222	1.1222e-05	0.000173941	0.000162719	7.85542e-05	0.000129053	2.80551e-05	1.1222e-05	5.61101e-06	2.80551e-05	0.000123442	3.92771e-05	1.1222e-05	5.04991e-05	1.1222e-05	7.85542e-05	5.04991e-05	5.61101e-05	7.29431e-05	9.53872e-05	7.29431e-05	2.2444e-05	0	9.53872e-05	7.85542e-05	6.73321e-05	4.48881e-05	1.6833e-05	7.85542e-05	5.61101e-05	3.92771e-05	5.61101e-06	1.1222e-05	3.36661e-05	0	5.61101e-06	0	1.6833e-05	0	0	0	0	0	0	0	0	0
5.04991e-05	0.000123442	0.000145886	8.41652e-05	2.2444e-05	3.36661e-05	0.000218829	5.61101e-05	5.61101e-05	3.92771e-05	0	3.92771e-05	6.17211e-05	2.80551e-05	2.2444e-05	3.36661e-05	5.61101e-06	6.73321e-05	3.36661e-05	5.61101e-06	5.04991e-05	1.1222e-05	5.61101e-05	2.80551e-05	4.48881e-05	1.6833e-05	3.36661e-05	5.61101e-05	5.61101e-06	6.73321e-05	2.2444e-05	1.6833e-05	3.92771e-05	1.1222e-05	5.04991e-05	0	0	1.6833e-05	0	0	0	0	0	0	0	0	0	0	0	0
7.85542e-05	6.17211e-05	0.000106609	9.53872e-05	8.41652e-05	8.97762e-05	0.000117831	0.000196385	5.61101e-05	0	2.80551e-05	3.36661e-05	6.17211e-05	1.6833e-05	2.80551e-05	7.29431e-05	6.17211e-05	7.85542e-05	0.000100998	7.85542e-05	6.17211e-05	0.000185163	6.73321e-05	7.29431e-05	2.2444e-05	3.92771e-05	8.41652e-05	8.41652e-05	7.85542e-05	4.48881e-05	8.41652e-05	3.36661e-05	1.6833e-05	5.61101e-06	1.6833e-05	0	0	0	0	0	0	0	0	0	0	0	0	0	0	0
5.61101e-05	0	0	7.85542e-05	3.36661e-05	0.000145886	4.48881e-05	5.61101e-05	5.04991e-05	4.48881e-05	2.2444e-05	7.29431e-05	0.000100998	3.36661e-05	2.80551e-05	2.80551e-05	6.17211e-05	3.92771e-05	3.36661e-05	4.48881e-05	6.73321e-05	5.04991e-05	8.97762e-05	3.36661e-05	1.6833e-05	5.61101e-06	4.48881e-05	8.97762e-05	1.1222e-05	1.6833e-05	1.1222e-05	0	2.2444e-05	4.48881e-05	0	0	5.61101e-06	3.36661e-05	0	0	0	0	0	0	0	0	0	0	0	0
0	5.61101e-06	2.80551e-05	3.36661e-05	2.2444e-05	7.85542e-05	5.61101e-05	0.000151497	8.41652e-05	3.36661e-05	0.000106609	5.04991e-05	2.2444e-05	2.2444e-05	5.61101e-05	6.73321e-05	7.85542e-05	1.1222e-05	0.000106609	0.000123442	1.6833e-05	5.61101e-05	6.73321e-05	5.61101e-05	5.61101e-05	5.61101e-05	6.17211e-05	6.17211e-05	7.85542e-05	6.17211e-05	5.61101e-06	2.80551e-05	3.36661e-05	1.1222e-05	0	0	1.6833e-05	3.36661e-05	0	0	0	0	0	0	0	0	0	0	0	0
0	6.17211e-05	1.6833e-05	2.80551e-05	0.000106609	5.61101e-06	5.61101e-06	1.6833e-05	5.61101e-05	4.48881e-05	6.17211e-05	1.6833e-05	2.80551e-05	3.36661e-05	7.85542e-05	3.36661e-05	3.92771e-05	5.61101e-06	5.61101e-06	0.000100998	0.000157108	5.04991e-05	2.2444e-05	0.000241273	9.53872e-05	2.2444e-05	4.48881e-05	3.92771e-05	7.29431e-05	5.61101e-06	1.6833e-05	1.1222e-05	3.36661e-05	1.6833e-05	1.6833e-05	2.80551e-05	1.1222e-05	0	0	0	0	0	3.92771e-05	0	0	0	0	0	0	0
4.48881e-05	1.6833e-05	3.92771e-05	4.48881e-05	0.000100998	0.000106609	8.97762e-05	7.29431e-05	0.000129053	5.04991e-05	3.36661e-05	6.17211e-05	4.48881e-05	1.6833e-05	1.6833e-05	3.36661e-05	7.85542e-05	4.48881e-05	1.6833e-05	8.97762e-05	5.61101e-05	0.000106609	2.2444e-05	9.53872e-05	7.29431e-05	6.17211e-05	7.29431e-05	0.000129053	1.1222e-05	4.48881e-05	2.80551e-05	5.61101e-06	0	5.61101e-06	1.1222e-05	0	0	5.61101e-06	0	0	0	0	0	0	0	0	0	0	0	0
2.2444e-05	1.6833e-05	3.92771e-05	3.36661e-05	8.97762e-05	6.17211e-05	0.000140275	7.85542e-05	3.36661e-05	0.000235662	6.73321e-05	1.1222e-05	0.00011222	7.85542e-05	5.61101e-05	7.85542e-05	7.85542e-05	0.000106609	2.80551e-05	0.000106609	2.80551e-05	0	3.92771e-05	5.61101e-06	5.61101e-05	5.04991e-05	3.92771e-05	1.6833e-05	5.61101e-06	1.6833e-05	5.61101e-05	0.000117831	1.1222e-05	5.61101e-06	5.61101e-06	5.61101e-06	0	2.80551e-05	0	3.36661e-05	0	0	0	1.6833e-05	0	0	0	0	0	0
9.53872e-05	0.000106609	2.80551e-05	5.61101e-06	7.29431e-05	6.73321e-05	0.000100998	0.000106609	5.61101e-06	1.6833e-05	0.000100998	3.92771e-05	0.000129053	3.36661e-05	0	3.36661e-05	5.61101e-05	2.80551e-05	4.48881e-05	2.2444e-05	0.00016833	4.48881e-05	0.000106609	0.000145886	6.73321e-05	8.41652e-05	5.61101e-06	1.6833e-05	6.17211e-05	0.000106609	6.17211e-05	2.2444e-05	4.48881e-05	1.6833e-05	3.36661e-05	1.6833e-05	0	5.61101e-06	0	0	5.61101e-06	0	0	0	0	0	0	0	0	0
0	3.36661e-05	3.92771e-05	4.48881e-05	0.000157108	8.41652e-05	5.04991e-05	3.92771e-05	3.36661e-05	5.04991e-05	6.17211e-05	3.92771e-05	8.41652e-05	4.48881e-05	5.61101e-06	6.17211e-05	0.000151497	4.48881e-05	5.61101e-05	3.36661e-05	0.000134664	5.04991e-05	7.29431e-05	5.04991e-05	2.80551e-05	7.85542e-05	1.6833e-05	0.000117831	4.48881e-05	0.000106609	5.61101e-06	3.92771e-05	7.29431e-05	2.2444e-05	0	0	1.1222e-05	0	0	3.36661e-05	0	0	0	0	0	0	0	0	0	0
3.36661e-05	6.17211e-05	6.73321e-05	4.48881e-05	6.17211e-05	0.000201996	0.00011222	0.000100998	1.6833e-05	6.17211e-05	3.36661e-05	4.48881e-05	6.73321e-05	3.92771e-05	2.2444e-05	2.2444e-05	3.36661e-05	2.2444e-05	7.29431e-05	5.61101e-05	1.6833e-05	2.80551e-05	2.2444e-05	6.17211e-05	5.61101e-06	0.000123442	0.000106609	1.1222e-05	0	0.000106609	5.61101e-05	2.2444e-05	0	5.61101e-06	0	0	5.61101e-06	0	5.61101e-06	0	0	0	0	0	0	0	0	0	0	0
6.17211e-05	0.00011222	0.000151497	0.000123442	5.61101e-06	0.000106609	0.000123442	8.97762e-05	1.1222e-05	0	5.61101e-05	1.1222e-05	2.80551e-05	0	2.80551e-05	3.36661e-05	5.61101e-06	1.6833e-05	0	2.2444e-05	1.6833e-05	5.04991e-05	6.73321e-05	6.73321e-05	4.48881e-05	2.2444e-05	3.92771e-05	2.2444e-05	7.29431e-05	5.61101e-06	5.61101e-06	1.6833e-05	1.1222e-05	3.92771e-05	1.1222e-05	1.6833e-05	0	2.80551e-05	0	0	1.1222e-05	0	0	0	0	0	0	0	0	0
0.000106609	6.73321e-05	8.41652e-05	0.000129053	0.000100998	0.000258107	0.00011222	5.61101e-05	1.6833e-05	1.6833e-05	5.61101e-06	2.2444e-05	3.92771e-05	2.2444e-05	1.1222e-05	0.000123442	7.29431e-05	6.73321e-05	1.1222e-05	5.61101e-05	7.85542e-05	0.000129053	3.36661e-05	2.2444e-05	1.6833e-05	6.17211e-05	5.04991e-05	2.2444e-05	0.000123442	5.61101e-06	0	0	5.61101e-05	3.36661e-05	3.92771e-05	0	0	5.61101e-06	0	0	5.61101e-06	0	0	0	0	0	0	0	0	0
5.61101e-05	0	3.92771e-05	6.17211e-05	3.36661e-05	0.000145886	0.00011222	6.17211e-05	6.73321e-05	0.00011222	3.36661e-05	2.2444e-05	2.80551e-05	2.2444e-05	3.92771e-05	0	7.85542e-05	2.2444e-05	0.000100998	1.1222e-05	5.61101e-05	7.85542e-05	5.61101e-05	4.48881e-05	1.6833e-05	0.000106609	7.85542e-05	4.48881e-05	7.29431e-05	2.80551e-05	3.92771e-05	1.1222e-05	1.6833e-05	5.61101e-05	0	0	0	2.80551e-05	0	0	0	1.1222e-05	0	0	0	0	0	0	0	0
5.61101e-06	8.97762e-05	1.1222e-05	5.04991e-05	4.48881e-05	0.000117831	0.000185163	0.000106609	6.73321e-05	0.000201996	0.00011222	0	5.61101e-06	1.1222e-05	3.36661e-05	5.04991e-05	0	7.85542e-05	8.41652e-05	3.36661e-05	1.6833e-05	3.92771e-05	2.2444e-05	7.29431e-05	5.61101e-05	1.1222e-05	2.80551e-05	5.61101e-06	1.6833e-05	0	5.61101e-06	2.80551e-05	2.80551e-05	1.6833e-05	0	2.2444e-05	0	0	0	0	0	0	0	0	0	0	0	0	0	0
5.61101e-06	1.6833e-05	1.1222e-05	6.17211e-05	2.80551e-05	0.000151497	5.61101e-06	2.2444e-05	8.41652e-05	3.36661e-05	0.000179552	2.2444e-05	0.000100998	0	2.2444e-05	2.80551e-05	4.48881e-05	5.61101e-06	6.17211e-05	3.36661e-05	5.61101e-05	0.000117831	9.53872e-05	0.000123442	2.80551e-05	1.6833e-05	3.36661e-05	0	2.80551e-05	6.73321e-05	3.92771e-05	0	2.2444e-05	5.61101e-06	0	0	0	0	0	0	0	0	0	0	0	0	0	0	0	0
3.36661e-05	8.97762e-05	8.41652e-05	3.36661e-05	0.000123442	8.41652e-05	8.41652e-05	0.00016833	8.41652e-05	4.48881e-05	3.92771e-05	5.61101e-05	1.1222e-05	2.2444e-05	2.2444e-05	0.000185163	5.61101e-05	0	2.80551e-05	0.000106609	2.80551e-05	0.000129053	6.17211e-05	1.1222e-05	5.61101e-05	0.000100998	7.29431e-05	5.61101e-05	4.48881e-05	5.61101e-05	0	2.2444e-05	2.2444e-05	0	1.1222e-05	0	0	2.2444e-05	0	0	5.61101e-06	0	0	1.1222e-05	0	0	0	0	0	0
4.48881e-05	2.80551e-05	2.2444e-05	7.85542e-05	0.000123442	0.00011222	2.80551e-05	1.6833e-05	6.73321e-05	5.61101e-05	0.00011222	1.6833e-05	0	4.48881e-05	5.61101e-06	7.85542e-05	2.80551e-05	0.000162719	2.2444e-05	1.1222e-05	6.73321e-05	1.1222e-05	6.17211e-05	2.80551e-05	8.41652e-05	0	5.61101e-05	5.61101e-06	2.80551e-05	5.61101e-06	0	0	3.36661e-05	5.61101e-06	4.48881e-05	0	0	0	0	0	0	0	0	0	0	0	0	0	0	0
3.92771e-05	3.92771e-05	1.1222e-05	3.92771e-05	0.000157108	7.29431e-05	4.48881e-05	0.000106609	5.61101e-06	2.2444e-05	5.61101e-06	3.36661e-05	3.92771e-05	0	2.80551e-05	5.61101e-06	2.2444e-05	2.80551e-05	2.2444e-05	1.6833e-05	4.48881e-05	1.1222e-05	0	0.00011222	3.36661e-05	4.48881e-05	4.48881e-05	6.73321e-05	1.6833e-05	0	2.2444e-05	1.6833e-05	1.6833e-05	1.6833e-05	1.6833e-05	0	0	0	0	0	0	0	0	0	0	0	0	0	0	0
1.6833e-05	5.04991e-05	0.000100998	3.36661e-05	0.000140275	9.53872e-05	1.1222e-05	0.000173941	2.2444e-05	5.61101e-06	3.36661e-05	5.04991e-05	4.48881e-05	0	3.92771e-05	3.92771e-05	5.61101e-06	7.29431e-05	7.85542e-05	5.04991e-05	7.29431e-05	0	7.85542e-05	5.61101e-06	3.36661e-05	0	3.92771e-05	1.6833e-05	2.80551e-05	3.36661e-05	5.61101e-06	7.29431e-05	3.36661e-05	0	1.1222e-05	2.2444e-05	0	5.61101e-06	0	0	0	0	0	0	0	0	0	0	0	0
0.000145886	7.29431e-05	7.29431e-05	0.000117831	0.000117831	2.80551e-05	0.000162719	6.17211e-05	5.61101e-06	0	0.000106609	3.92771e-05	8.41652e-05	3.92771e-05	5.61101e-06	5.61101e-06	0	0	5.61101e-05	4.48881e-05	5.61101e-06	0	6.73321e-05	2.80551e-05	3.92771e-05	6.17211e-05	3.36661e-05	0	8.41652e-05	5.04991e-05	5.61101e-06	1.6833e-05	2.2444e-05	0	0	0	0	0	5.61101e-06	0	0	0	0	0	0	0	0	0	0	0
6.17211e-05	3.36661e-05	5.61101e-06	0.000117831	0.000100998	7.29431e-05	0.000173941	0.00016833	0.000106609	5.61101e-06	5.61101e-06	1.6833e-05	4.48881e-05	0	1.6833e-05	2.80551e-05	0	2.2444e-05	2.2444e-05	7.85542e-05	4.48881e-05	1.6833e-05	0	5.61101e-06	5.61101e-06	2.80551e-05	9.53872e-05	6.17211e-05	2.80551e-05	2.2444e-05	3.36661e-05	3.36661e-05	1.6833e-05	2.2444e-05	2.2444e-05	0	1.6833e-05	0	0	0	0	0	0	0	0	0	0	0	0	0
5.04991e-05	0	2.80551e-05	0.000134664	0.000106609	1.6833e-05	0.00011222	0	2.80551e-05	0.000246884	0.000129053	0.000140275	0.00011222	5.04991e-05	1.1222e-05	2.2444e-05	5.61101e-06	3.92771e-05	5.61101e-06	0	6.73321e-05	6.73321e-05	3.36661e-05	2.80551e-05	0	1.6833e-05	5.04991e-05	7.85542e-05	2.2444e-05	1.6833e-05	1.6833e-05	0	1.6833e-05	0	0	1.1222e-05	0	0	0	0	5.61101e-06	0	0	0	0	0	0	0	0	0
2.80551e-05	0.000100998	0.000123442	5.61101e-05	0.00011222	5.61101e-05	7.85542e-05	4.48881e-05	8.41652e-05	1.1222e-05	2.80551e-05	7.29431e-05	2.80551e-05	2.80551e-05	6.73321e-05	2.2444e-05	5.04991e-05	1.6833e-05	8.97762e-05	5.61101e-05	0.000123442	7.85542e-05	2.2444e-05	1.1222e-05	3.92771e-05	1.1222e-05	0	1.1222e-05	0	1.1222e-05	5.61101e-06	1.6833e-05	5.61101e-06	0	0	0	0	0	1.6833e-05	0	0	0	0	0	0	0	0	0	0	0
2.2444e-05	6.73321e-05	0.000145886	7.85542e-05	4.48881e-05	7.29431e-05	8.97762e-05	3.36661e-05	0.000185163	1.6833e-05	0.000106609	0.000106609	5.04991e-05	2.2444e-05	0	0	9.53872e-05	5.61101e-06	5.61101e-05	0.000123442	1.6833e-05	1.6833e-05	2.2444e-05	1.1222e-05	5.04991e-05	1.6833e-05	2.80551e-05	2.80551e-05	1.6833e-05	0	1.6833e-05	3.36661e-05	5.61101e-06	0	6.17211e-05	0	0	0	0	0	0	0	0	0	1.6833e-05	0	0	0	0	0
0.000100998	2.2444e-05	5.61101e-05	0.000185163	0.00011222	0.000140275	0.000100998	4.48881e-05	2.2444e-05	8.41652e-05	0.000106609	0	3.36661e-05	1.1222e-05	1.6833e-05	1.6833e-05	8.97762e-05	7.85542e-05	0	1.1222e-05	7.85542e-05	0.000117831	0	0	3.36661e-05	0.000140275	5.61101e-06	0	6.73321e-05	5.04991e-05	0	0	3.36661e-05	5.61101e-06	1.1222e-05	1.1222e-05	0	1.1222e-05	5.61101e-06	0	0	0	0	0	0	0	0	0	0	0
1.1222e-05	9.53872e-05	9.53872e-05	2.2444e-05	2.80551e-05	0.00011222	6.17211e-05	0.000129053	0	2.80551e-05	2.80551e-05	0	8.97762e-05	0.000100998	2.2444e-05	1.6833e-05	8.41652e-05	2.80551e-05	2.2444e-05	5.61101e-06	1.1222e-05	1.1222e-05	4.48881e-05	5.04991e-05	5.04991e-05	7.29431e-05	0	1.6833e-05	0	2.2444e-05	5.61101e-06	5.61101e-06	1.6833e-05	0	0	5.61101e-06	0	0	0	0	0	0	0	0	0	0	0	0	0	0
5.61101e-05	6.73321e-05	5.61101e-05	0.000106609	0.000145886	0.000100998	8.41652e-05	4.48881e-05	2.80551e-05	1.1222e-05	1.1222e-05	3.92771e-05	8.41652e-05	1.6833e-05	8.41652e-05	2.80551e-05	4.48881e-05	5.04991e-05	7.29431e-05	5.61101e-06	0	2.2444e-05	2.80551e-05	0.000117831	1.1222e-05	2.80551e-05	0	1.1222e-05	0	0	5.61101e-06	0	0	5.61101e-06	3.92771e-05	0	0	0	0	5.61101e-06	0	0	0	0	0	0	0	0	0	0
0.000100998	8.41652e-05	1.6833e-05	0.000179552	0.000117831	0.000140275	0.000140275	3.36661e-05	6.17211e-05	0	0.000140275	3.36661e-05	6.17211e-05	5.61101e-06	0	5.61101e-06	5.61101e-06	2.80551e-05	3.36661e-05	0	1.6833e-05	3.92771e-05	3.92771e-05	1.1222e-05	0	2.80551e-05	0	0	1.1222e-05	0	3.92771e-05	0	3.92771e-05	0	1.1222e-05	0	0	5.04991e-05	0	0	0	0	0	0	0	0	0	0	0	0
0.000117831	5.61101e-05	7.29431e-05	0.000145886	0.00011222	4.48881e-05	0.000123442	7.29431e-05	2.80551e-05	0.000117831	1.1222e-05	1.6833e-05	2.2444e-05	1.1222e-05	3.36661e-05	1.6833e-05	5.61101e-06	7.85542e-05	1.6833e-05	5.61101e-05	2.80551e-05	7.29431e-05	0	2.2444e-05	7.85542e-05	0	1.6833e-05	1.1222e-05	0	7.85542e-05	1.1222e-05	0	0	3.36661e-05	0	0	0	0	1.1222e-05	2.2444e-05	0	0	0	0	0	0	0	0	0	0
0.00011222	2.80551e-05	0.000157108	0.000140275	2.80551e-05	2.80551e-05	0.000134664	8.97762e-05	3.36661e-05	2.80551e-05	1.1222e-05	1.6833e-05	2.80551e-05	5.61101e-06	6.17211e-05	1.1222e-05	6.17211e-05	4.48881e-05	5.61101e-05	7.29431e-05	3.36661e-05	0	0	5.61101e-06	0	5.61101e-06	5.61101e-06	2.2444e-05	1.1222e-05	0	0	1.6833e-05	4.48881e-05	5.61101e-06	3.36661e-05	0	0	0	0	0	0	0	0	0	0	0	0	5.61101e-06	0	0
0.000173941	5.61101e-05	2.80551e-05	2.80551e-05	5.61101e-05	5.04991e-05	9.53872e-05	1.1222e-05	5.04991e-05	3.36661e-05	1.1222e-05	0	2.2444e-05	5.61101e-06	0	5.61101e-06	3.92771e-05	5.61101e-05	1.1222e-05	5.04991e-05	0	2.2444e-05	8.97762e-05	4.48881e-05	0	5.61101e-06	2.80551e-05	0	0	1.1222e-05	0	0	0	0	0	0	0	0	0	0	0	0	0	0	0	0	0	0	0	0
2.2444e-05	4.48881e-05	6.17211e-05	2.2444e-05	0.00016833	5.61101e-05	2.2444e-05	2.2444e-05	6.17211e-05	3.36661e-05	2.80551e-05	1.1222e-05	3.92771e-05	1.1222e-05	7.85542e-05	2.80551e-05	3.92771e-05	5.61101e-05	1.6833e-05	5.61101e-06	1.6833e-05	5.61101e-06	1.6833e-05	0	0	1.1222e-05	1.6833e-05	1.6833e-05	0	1.1222e-05	0	0	0	5.61101e-06	1.1222e-05	0	5.61101e-06	0	0	0	0	0	0	0	0	0	0	0	0	0
2.2444e-05	6.17211e-05	4.48881e-05	0.000151497	0.000129053	7.85542e-05	6.73321e-05	6.17211e-05	0.00011222	6.73321e-05	5.61101e-06	3.92771e-05	4.48881e-05	0	0	2.2444e-05	3.92771e-05	3.92771e-05	1.1222e-05	0	0	0	6.73321e-05	5.61101e-06	1.1222e-05	3.36661e-05	2.2444e-05	5.61101e-06	0	1.1222e-05	0	0	5.61101e-06	0	0	0	5.61101e-06	0	0	0	0	0	0	0	0	0	0	0	0	0
7.29431e-05	8.41652e-05	8.97762e-05	0.000129053	0.000106609	7.29431e-05	0.000134664	7.29431e-05	2.80551e-05	0	5.61101e-05	1.1222e-05	5.61101e-06	6.17211e-05	1.1222e-05	5.61101e-06	0	5.61101e-06	5.61101e-06	1.1222e-05	3.36661e-05	2.80551e-05	5.61101e-06	5.61101e-05	3.36661e-05	0	5.61101e-06	0	5.61101e-06	0	0	0	0	0	0	0	0	0	0	0	0	0	0	0	0	0	0	0	0	0
0.000218829	3.92771e-05	9.53872e-05	8.41652e-05	0.000100998	7.85542e-05	1.6833e-05	5.61101e-06	5.61101e-06	6.17211e-05	7.29431e-05	1.6833e-05	0	5.04991e-05	5.61101e-06	0	0	5.61101e-05	0	2.2444e-05	5.04991e-05	2.2444e-05	0	3.36661e-05	6.17211e-05	0	2.2444e-05	1.6833e-05	2.80551e-05	0	1.1222e-05	2.80551e-05	0	0	0	2.80551e-05	0	0	0	1.1222e-05	0	0	1.1222e-05	0	0	0	0	0	0	0
7.29431e-05	0.000173941	2.80551e-05	8.97762e-05	8.97762e-05	0	1.6833e-05	0.000117831	7.29431e-05	5.04991e-05	3.92771e-05	2.80551e-05	1.1222e-05	6.17211e-05	5.61101e-05	0	2.80551e-05	5.61101e-05	5.04991e-05	0	1.6833e-05	5.61101e-05	3.36661e-05	5.04991e-05	3.92771e-05	2.80551e-05	2.80551e-05	0	0	0	5.61101e-06	1.1222e-05	2.80551e-05	0	0	0	3.92771e-05	0	0	0	0	0	0	0	0	0	0	0	0	0
5.61101e-05	0.00011222	0.000190774	0.000151497	5.61101e-06	0.000151497	2.80551e-05	5.04991e-05	0.000134664	5.61101e-06	2.2444e-05	1.1222e-05	4.48881e-05	2.2444e-05	3.92771e-05	7.29431e-05	5.61101e-06	0	5.61101e-05	5.61101e-05	5.61101e-06	0.000106609	0	0	6.17211e-05	0	0	1.6833e-05	0	0	0	5.61101e-06	0	0	0	0	0	0	0	0	0	0	0	0	0	0	0	0	0	0
0.000129053	5.04991e-05	0.000129053	0.000100998	0.000207607	4.48881e-05	2.80551e-05	5.61101e-06	6.73321e-05	2.80551e-05	5.61101e-05	0	0	0	2.2444e-05	2.2444e-05	0.000190774	5.61101e-06	0	0	1.1222e-05	1.1222e-05	0	5.04991e-05	5.61101e-06	0	0	0	0	5.61101e-06	0	0	1.1222e-05	0	0	0	0	1.6833e-05	0	0	0	0	0	0	0	0	0	0	0	0
8.97762e-05	0.000117831	0.000100998	3.92771e-05	0.000100998	6.73321e-05	9.53872e-05	5.61101e-06	0.000129053	0.000157108	5.61101e-06	1.1222e-05	1.6833e-05	0	5.04991e-05	1.6833e-05	5.61101e-06	0	1.1222e-05	5.61101e-06	7.29431e-05	5.61101e-06	2.80551e-05	5.61101e-06	5.04991e-05	0	0	2.2444e-05	0	0	0	0	0	0	0	0	0	0	0	0	0	0	0	0	0	0	0	0	0	0
0.000157108	5.61101e-05	9.53872e-05	8.41652e-05	9.53872e-05	1.6833e-05	0.000252495	3.92771e-05	0.000106609	5.04991e-05	0	5.61101e-06	3.36661e-05	1.1222e-05	0.000106609	7.85542e-05	0	0	4.48881e-05	5.61101e-06	1.6833e-05	0	2.2444e-05	1.6833e-05	0	5.61101e-06	0	0	0	0	0	0	0	5.61101e-06	0	0	0	0	0	0	0	0	0	0	0	0	0	0	0	0
0	0	2.80551e-05	5.61101e-06	1.6833e-05	0	0	0	0	0	0	0	0	0	0	0	0	0	0	0	0	0	0	0	0	0	0	0	0	0	0	0	0	0	0	0	0	0	0	0	0	0	0	0	0	0	0	0	0	0
0	0	0	0	0	0	0	0	0	0	0	0	0	0	0	0	0	0	0	0	0	0	0	0	0	0	0	0	0	0	0	0	0	0	0	0	0	0	0	0	0	0	0	0	0	0	0	0	0	0
0	0	0	0	0	0	0	0	0	0	0	0	0	0	0	0	0	0	0	0	0	0	0	0	0	0	0	0	0	0	0	0	0	0	0	0	0	0	0	0	0	0	0	0	0	0	0	0	0	0
0	0	0	0	0	0	0	0	0	0	0	0	0	0	0	0	0	0	0	0	0	0	0	0	0	0	0	0	0	0	0	0	0	0	0	0	0	0	0	0	0	0	0	0	0	0	0	0	0	0
0	0	0	0	0	0	0	0	0	0	0	0	0	0	0	0	0	0	0	0	0	0	0	0	0	0	0	0	0	0	0	0	0	0	0	0	0	0	0	0	0	0	0	0	0	0	0	0	0	0
0	0	0	0	0	0	0	0	0	0	0	0	0	0	0	0	0	0	0	0	0	0	0	0	0	0	0	0	0	0	0	0	0	0	0	0	0	0	0	0	0	0	0	0	0	0	0	0	0	0
0	0	0	0	0	0	0	0	0	0	0	0	0	0	0	0	0	0	0	0	0	0	0	0	0	0	0	0	0	0	0	0	0	0	0	0	0	0	0	0	0	0	0	0	0	0	0	0	0	0
0	0	0	0	0	0	0	0	0	0	0	0	0	0	0	0	0	0	0	0	0	0	0	0	0	0	0	0	0	0	0	0	0	0	0	0	0	0	0	0	0	0	0	0	0	0	0	0	0	0
0	0	0	0	0	0	0	0	0	0	0	0	0	0	0	0	0	0	0	0	0	0	0	0	0	0	0	0	0	0	0	0	0	0	0	0	0	0	0	0	0	0	0	0	0	0	0	0	0	0
0	0	0	0	0	0	0	0	0	0	0	0	0	0	0	0	0	0	0	0	0	0	0	0	0	0	0	0	0	0	0	0	0	0	0	0	0	0	0	0	0	0	0	0	0	0	0	0	0	0
0	0	0	0	0	0	0	0	0	0	0	0	0	0	0	0	0	0	0	0	0	0	0	0	0	0	0	0	0	0	0	0	0	0	0	0	0	0	0	0	0	0	0	0	0	0	0	0	0	0
0	0	0	0	0	0	0	0	0	0	0	0	0	0	0	0	0	0	0	0	0	0	0	0	0	0	0	0	0	0	0	0	0	0	0	0	0	0	0	0	0	0	0	0	0	0	0	0	0	0
0	0	0	0	0	0	0	0	0	0	0	0	0	0	0	0	0	0	0	0	0	0	0	0	0	0	0	0	0	0	0	0	0	0	0	0	0	0	0	0	0	0	0	0	0	0	0	0	0	0
0	0	0	0	0	0	0	0	0	0	0	0	0	0	0	0	0	0	0	0	0	0	0	0	0	0	0	0	0	0	0	0	0	0	0	0	0	0	0	0	0	0	0	0	0	0	0	0	0	0
0	0	0	0	0	0	0	0	0	0	0	0	0	0	0	0	0	0	0	0	0	0	0	0	0	0	0	0	0	0	0	0	0	0	0	0	0	0	0	0	0	0	0	0	0	0	0	0	0	0
0	0	0	0	0	0	0	0	0	0	0	0	0	0	0	0	0	0	0	0	0	0	0	0	0	0	0	0	0	0	0	0	0	0	0	0	0	0	0	0	0	0	0	0	0	0	0	0	0	0
0	0	0	0	0	0	0	0	0	0	0	0	0	0	0	0	0	0	0	0	0	0	0	0	0	0	0	0	0	0	0	0	0	0	0	0	0	0	0	0	0	0	0	0	0	0	0	0	0	0
0	0	0	0	0	0	0	0	0	0	0	0	0	0	0	0	0	0	0	0	0	0	0	0	0	0	0	0	0	0	0	0	0	0	0	0	0	0	0	0	0	0	0	0	0	0	0	0	0	0
0	0	0	0	0	0	0	0	0	0	0	0	0	0	0	0	0	0	0	0	0	0	0	0	0	0	0	0	0	0	0	0	0	0	0	0	0	0	0	0	0	0	0	0	0	0	0	0	0	0
0	0	0	0	0	0	0	0	0	0	0	0	0	0	0	0	0	0	0	0	0	0	0	0	0	0	0	0	0	0	0	0	0	0	0	0	0	0	0	0	0	0	0	0	0	0	0	0	0	0
0	0	0	0	0	0	0	0	0	0	0	0	0	0	0	0	0	0	0	0	0	0	0	0	0	0	0	0	0	0	0	0	0	0	0	0	0	0	0	0	0	0	0	0	0	0	0	0	0	0
0	0	0	0	0	0	0	0	0	0	0	0	0	0	0	0	0	0	0	0	0	0	0	0	0	0	0	0	0	0	0	0	0	0	0	0	0	0	0	0	0	0	0	0	0	0	0	0	0	0
0	0	0	0	0	0	0	0	0	0	0	0	0	0	0	0	0	0	0	0	0	0	0	0	0	0	0	0	0	0	0	0	0	0	0	0	0	0	0	0	0	0	0	0	0	0	0	0	0	0
0	0	0	0	0	0	0	0	0	0	0	0	0	0	0	0	0	0	0	0	0	0	0	0	0	0	0	0	0	0	0	0	0	0	0	0	0	0	0	0	0	0	0	0	0	0	0	0	0	0
0	0	0	0	0	0	0	0	0	0	0	0	0	0	0	0	0	0	0	0	0	0	0	0	0	0	0	0	0	0	0	0	0	0	0	0	0	0	0	0	0	0	0	0	0	0	0	0	0	0
0	0	0	0	0	0	0	0	0	0	0	0	0	0	0	0	0	0	0	0	0	0	0	0	0	0	0	0	0	0	0	0	0	0	0	0	0	0	0	0	0	0	0	0	0	0	0	0	0	0
0	0	0	0	0	0	0	0	0	0	0	0	0	0	0	0	0	0	0	0	0	0	0	0	0	0	0	0	0	0	0	0	0	0	0	0	0	0	0	0	0	0	0	0	0	0	0	0	0	0
0	0	0	0	0	0	0	0	0	0	0	0	0	0	0	0	0	0	0	0	0	0	0	0	0	0	0	0	0	0	0	0	0	0	0	0	0	0	0	0	0	0	0	0	0	0	0	0	0	0
0	0	0	0	0	0	0	0	0	0	0	0	0	0	0	0	0	0	0	0	0	0	0	0	0	0	0	0	0	0	0	0	0	0	0	0	0	0	0	0	0	0	0	0	0	0	0	0	0	0
0	0	0	0	0	0	0	0	0	0	0	0	0	0	0	0	0	0	0	0	0	0	0	0	0	0	0	0	0	0	0	0	0	0	0	0	0	0	0	0	0	0	0	0	0	0	0	0	0	0
0	0	0	0	0	0	0	0	0	0	0	0	0	0	0	0	0	0	0	0	0	0	0	0	0	0	0	0	0	0	0	0	0	0	0	0	0	0	0	0	0	0	0	0	0	0	0	0	0	0
0	0	0	0	0	0	0	0	0	0	0	0	0	0	0	0	0	0	0	0	0	0	0	0	0	0	0	0	0	0	0	0	0	0	0	0	0	0	0	0	0	0	0	0	0	0	0	0	0	0
0	0	0	0	0	0	0	0	0	0	0	0	0	0	0	0	0	0	0	0	0	0	0	0	0	0	0	0	0	0	0	0	0	0	0	0	0	0	0	0	0	0	0	0	0	0	0	0	0	0
0	0	0	0	0	0	0	0	0	0	0	0	0	0	0	0	0	0	0	0	0	0	0	0	0	0	0	0	0	0	0	0	0	0	0	0	0	0	0	0	0	0	0	0	0	0	0	0	0	0
0	0	0	0	0	0	0	0	0	0	0	0	0	0	0	0	0	0	0	0	0	0	0	0	0	0	0	0	0	0	0	0	0	0	0	0	0	0	0	0	0	0	0	0	0	0	0	0	0	0
0	0	0	0	0	0	0	0	0	0	0	0	0	0	0	0	0	0	0	0	0	0	0	0	0	0	0	0	0	0	0	0	0	0	0	0	0	0	0	0	0	0	0	0	0	0	0	0	0	0
0	0	0	0	0	0	0	0	0	0	0	0	0	0	0	0	0	0	0	0	0	0	0	0	0	0	0	0	0	0	0	0	0	0	0	0	0	0	0	0	0	0	0	0	0	0	0	0	0	0
0	0	0	0	0	0	0	0	0	0	0	0	0	0	0	0	0	0	0	0	0	0	0	0	0	0	0	0	0	0	0	0	0	0	0	0	0	0	0	0	0	0	0	0	0	0	0	0	0	0
0	0	0	0	0	0	0	0	0	0	0	0	0	0	0	0	0	0	0	0	0	0	0	0	0	0	0	0	0	0	0	0	0	0	0	0	0	0	0	0	0	0	0	0	0	0	0	0	0	0
0	0	0	0	0	0	0	0	0	0	0	0	0	0	0	0	0	0	0	0	0	0	0	0	0	0	0	0	0	0	0	0	0	0	0	0	0	0	0	0	0	0	0	0	0	0	0	0	0	0
0	0	0	0	0	0	0	0	0	0	0	0	0	0	0	0	0	0	0	0	0	0	0	0	0	0	0	0	0	0	0	0	0	0	0	0	0	0	0	0	0	0	0	0	0	0	0	0	0	0
0	0	0	0	0	0	0	0	0	0	0	0	0	0	0	0	0	0	0	0	0	0	0	0	0	0	0	0	0	0	0	0	0	0	0	0	0	0	0	0	0	0	0	0	0	0	0	0	0	0
0	0	0	0	0	0	0	0	0	0	0	0	0	0	0	0	0	0	0	0	0	0	0	0	0	0	0	0	0	0	0	0	0	0	0	0	0	0	0	0	0	0	0	0	0	0	0	0	0	0
0	0	0	0	0	0	0	0	0	0	0	0	0	0	0	0	0	0	0	0	0	0	0	0	0	0	0	0	0	0	0	0	0	0	0	0	0	0	0	0	0	0	0	0	0	0	0	0	0	0
0	0	0	0	0	0	0	0	0	0	0	0	0	0	0	0	0	0	0	0	0	0	0	0	0	0	0	0	0	0	0	0	0	0	0	0	0	0	0	0	0	0	0	0	0	0	0	0	0	0
0	0	0	0	0	0	0	0	0	0	0	0	0	0	0	0	0	0	0	0	0	0	0	0	0	0	0	0	0	0	0	0	0	0	0	0	0	0	0	0	0	0	0	0	0	0	0	0	0	0
0	0	0	0	0	0	0	0	0	0	0	0	0	0	0	0	0	0	0	0	0	0	0	0	0	0	0	0	0	0	0	0	0	0	0	0	0	0	0	0	0	0	0	0	0	0	0	0	0	0
0	0	0	0	0	0	0	0	0	0	0	0	0	0	0	0	0	0	0	0	0	0	0	0	0	0	0	0	0	0	0	0	0	0	0	0	0	0	0	0	0	0	0	0	0	0	0	0	0	0
0	0	0	0	0	0	0	0	0	0	0	0	0	0	0	0	0	0	0	0	0	0	0	0	0	0	0	0	0	0	0	0	0	0	0	0	0	0	0	0	0	0	0	0	0	0	0	0	0	0
0	0	0	0	0	0	0	0	0	0	0	0	0	0	0	0	0	0	0	0	0	0	0	0	0	0	0	0	0	0	0	0	0	0	0	0	0	0	0	0	0	0	0	0	0	0	0	0	0	0
0	0	0	0	0	0	0	0	0	0	0	0	0	0	0	0	0	0	0	0	0	0	0	0	0	0	0	0	0	0	0	0	0	0	0	0	0	0	0	0	0	0	0	0	0	0	0	0	0	0
0	0	0	0	0	0	0	0	0	0	0	0	0	0	0	0	0	0	0	0	0	0	0	0	0	0	0	0	0	0	0	0	0	0	0	0	0	0	0	0	0	0	0	0	0	0	0	0	0	0
0	0	0	0	0	0	0	0	0	0	0	0	0	0	0	0	0	0	0	0	0	0	0	0	0	0	0	0	0	0	0	0	0	0	0	0	0	0	0	0	0	0	0	0	0	0	0	0	0	0
0	0	0	0	0	0	0	0	0	0	0	0	0	0	0	0	0	0	0	0	0	0	0	0	0	0	0	0	0	0	0	0	0	0	0	0	0	0	0	0	0	0	0	0	0	0	0	0	0	0
0	0	0	0	0	0	0	0	0	0	0	0	0	0	0	0	0	0	0	0	0	0	0	0	0	0	0	0	0	0	0	0	0	0	0	0	0	0	0	0	0	0	0	0	0	0	0	0	0	0
0	0	0	0	0	0	0	0	0	0	0	0	0	0	0	0	0	0	0	0	0	0	0	0	0	0	0	0	0	0	0	0	0	0	0	0	0	0	0	0	0	0	0	0	0	0	0	0	0	0
0	0	0	0	0	0	0	0	0	0	0	0	0	0	0	0	0	0	0	0	0	0	0	0	0	0	0	0	0	0	0	0	0	0	0	0	0	0	0	0	0	0	0	0	0	0	0	0	0	0
0	0	0	0	0	0	0	0	0	0	0	0	0	0	0	0	0	0	0	0	0	0	0	0	0	0	0	0	0	0	0	0	0	0	0	0	0	0	0	0	0	0	0	0	0	0	0	0	0	0
0	0	0	0	0	0	0	0	0	0	0	0	0	0	0	0	0	0	0	0	0	0	0	0	0	0	0	0	0	0	0	0	0	0	0	0	0	0	0	0	0	0	0	0	0	0	0	0	0	0
0	0	0	0	0	0	0	0	0	0	0	0	0	0	0	0	0	0	0	0	0	0	0	0	0	0	0	0	0	0	0	0	0	0	0	0	0	0	0	0	0	0	0	0	0	0	0	0	0	0
0	0	0	0	0	0	0	0	0	0	0	0	0	0	0	0	0	0	0	0	0	0	0	0	0	0	0	0	0	0	0	0	0	0	0	0	0	0	0	0	0	0	0	0	0	0	0	0	0	0
0	0	0	0	0	0	0	0	0	0	0	0	0	0	0	0	0	0	0	0	0	0	0	0	0	0	0	0	0	0	0	0	0	0	0	0	0	0	0	0	0	0	0	0	0	0	0	0	0	0
0	0	0	0	0	0	0	0	0	0	0	0	0	0	0	0	0	0	0	0	0	0	0	0	0	0	0	0	0	0	0	0	0	0	0	0	0	0	0	0	0	0	0	0	0	0	0	0	0	0
0	0	0	0	0	0	0	0	0	0	0	0	0	0	0	0	0	0	0	0	0	0	0	0	0	0	0	0	0	0	0	0	0	0	0	0	0	0	0	0	0	0	0	0	0	0	0	0	0	0
0	0	0	0	0	0	0	0	0	0	0	0	0	0	0	0	0	0	0	0	0	0	0	0	0	0	0	0	0	0	0	0	0	0	0	0	0	0	0	0	0	0	0	0	0	0	0	0	0	0
0	0	0	0	0	0	0	0	0	0	0	0	0	0	0	0	0	0	0	0	0	0	0	0	0	0	0	0	0	0	0	0	0	0	0	0	0	0	0	0	0	0	0	0	0	0	0	0	0	0
0	0	0	0	0	0	0	0	0	0	0	0	0	0	0	0	0	0	0	0	0	0	0	0	0	0	0	0	0	0	0	0	0	0	0	0	0	0	0	0	0	0	0	0	0	0	0	0	0	0
0	0	0	0	0	0	0	0	0	0	0	0	0	0	0	0	0	0	0	0	0	0	0	0	0	0	0	0	0	0	0	0	0	0	0	0	0	0	0	0	0	0	0	0	0	0	0	0	0	0
0	0	0	0	0	0	0	0	0	0	0	0	0	0	0	0	0	0	0	0	0	0	0	0	0	0	0	0	0	0	0	0	0	0	0	0	0	0	0	0	0	0	0	0	0	0	0	0	0	0
0	0	0	0	0	0	0	0	0	0	0	0	0	0	0	0	0	0	0	0	0	0	0	0	0	0	0	0	0	0	0	0	0	0	0	0	0	0	0	0	0	0	0	0	0	0	0	0	0	0
0	0	0	0	0	0	0	0	0	0	0	0	0	0	0	0	0	0	0	0	0	0	0	0	0	0	0	0	0	0	0	0	0	0	0	0	0	0	0	0	0	0	0	0	0	0	0	0	0	0
0	0	0	0	0	0	0	0	0	0	0	0	0	0	0	0	0	0	0	0	0	0	0	0	0	0	0	0	0	0	0	0	0	0	0	0	0	0	0	0	0	0	0	0	0	0	0	0	0	0
0	0	0	0	0	0	0	0	0	0	0	0	0	0	0	0	0	0	0	0	0	0	0	0	0	0	0	0	0	0	0	0	0	0	0	0	0	0	0	0	0	0	0	0	0	0	0	0	0	0
0	0	0	0	0	0	0	0	0	0	0	0	0	0	0	0	0	0	0	0	0	0	0	0	0	0	0	0	0	0	0	0	0	0	0	0	0	0	0	0	0	0	0	0	0	0	0	0	0	0
0	0	0	0	0	0	0	0	0	0	0	0	0	0	0	0	0	0	0	0	0	0	0	0	0	0	0	0	0	0	0	0	0	0	0	0	0	0	0	0	0	0	0	0	0	0	0	0	0	0
0	0	0	0	0	0	0	0	0	0	0	0	0	0	0	0	0	0	0	0	0	0	0	0	0	0	0	0	0	0	0	0	0	0	0	0	0	0	0	0	0	0	0	0	0	0	0	0	0	0
0	0	0	0	0	0	0	0	0	0	0	0	0	0	0	0	0	0	0	0	0	0	0	0	0	0	0	0	0	0	0	0	0	0	0	0	0	0	0	0	0	0	0	0	0	0	0	0	0	0
0	0	0	0	0	0	0	0	0	0	0	0	0	0	0	0	0	0	0	0	0	0	0	0	0	0	0	0	0	0	0	0	0	0	0	0	0	0	0	0	0	0	0	0	0	0	0	0	0	0
0	0	0	0	0	0	0	0	0	0	0	0	0	0	0	0	0	0	0	0	0	0	0	0	0	0	0	0	0	0	0	0	0	0	0	0	0	0	0	0	0	0	0	0	0	0	0	0	0	0
0	0	0	0	0	0	0	0	0	0	0	0	0	0	0	0	0	0	0	0	0	0	0	0	0	0	0	0	0	0	0	0	0	0	0	0	0	0	0	0	0	0	0	0	0	0	0	0	0	0
0	0	0	0	0	0	0	0	0	0	0	0	0	0	0	0	0	0	0	0	0	0	0	0	0	0	0	0	0	0	0	0	0	0	0	0	0	0	0	0	0	0	0	0	0	0	0	0	0	0
0	0	0	0	0	0	0	0	0	0	0	0	0	0	0	0	0	0	0	0	0	0	0	0	0	0	0	0	0	0	0	0	0	0	0	0	0	0	0	0	0	0	0	0	0	0	0	0	0	0
0	0	0	0	0	0	0	0	0	0	0	0	0	0	0	0	0	0	0	0	0	0	0	0	0	0	0	0	0	0	0	0	0	0	0	0	0	0	0	0	0	0	0	0	0	0	0	0	0	0
0	0	0	0	0	0	0	0	0	0	0	0	0	0	0	0	0	0	0	0	0	0	0	0	0	0	0	0	0	0	0	0	0	0	0	0	0	0	0	0	0	0	0	0	0	0	0	0	0	0
0	0	0	0	0	0	0	0	0	0	0	0	0	0	0	0	0	0	0	0	0	0	0	0	0	0	0	0	0	0	0	0	0	0	0	0	0	0	0	0	0	0	0	0	0	0	0	0	0	0
0	0	0	0	0	0	0	0	0	0	0	0	0	0	0	0	0	0	0	0	0	0	0	0	0	0	0	0	0	0	0	0	0	0	0	0	0	0	0	0	0	0	0	0	0	0	0	0	0	0
0	0	0	0	0	0	0	0	0	0	0	0	0	0	0	0	0	0	0	0	0	0	0	0	0	0	0	0	0	0	0	0	0	0	0	0	0	0	0	0	0	0	0	0	0	0	0	0	0	0
0	0	0	0	0	0	0	0	0	0	0	0	0	0	0	0	0	0	0	0	0	0	0	0	0	0	0	0	0	0	0	0	0	0	0	0	0	0	0	0	0	0	0	0	0	0	0	0	0	0
0	0	0	0	0	0	0	0	0	0	0	0	0	0	0	0	0	0	0	0	0	0	0	0	0	0	0	0	0	0	0	0	0	0	0	0	0	0	0	0	0	0	0	0	0	0	0	0	0	0
0	0	0	0	0	0	0	0	0	0	0	0	0	0	0	0	0	0	0	0	0	0	0	0	0	0	0	0	0	0	0	0	0	0	0	0	0	0	0	0	0	0	0	0	0	0	0	0	0	0
0	0	0	0	0	0	0	0	0	0	0	0	0	0	0	0	0	0	0	0	0	0	0	0	0	0	0	0	0	0	0	0	0	0	0	0	0	0	0	0	0	0	0	0	0	0	0	0	0	0
0	0	0	0	0	0	0	0	0	0	0	0	0	0	0	0	0	0	0	0	0	0	0	0	0	0	0	0	0	0	0	0	0	0	0	0	0	0	0	0	0	0	0	0	0	0	0	0	0	0
0	0	0	0	0	0	0	0	0	0	0	0	0	0	0	0	0	0	0	0	0	0	0	0	0	0	0	0	0	0	0	0	0	0	0	0	0	0	0	0	0	0	0	0	0	0	0	0	0	0
0	0	0	0	0	0	0	0	0	0	0	0	0	0	0	0	0	0	0	0	0	0	0	0	0	0	0	0	0	0	0	0	0	0	0	0	0	0	0	0	0	0	0	0	0	0	0	0	0	0
0	0	0	0	0	0	0	0	0	0	0	0	0	0	0	0	0	0	0	0	0	0	0	0	0	0	0	0	0	0	0	0	0	0	0	0	0	0	0	0	0	0	0	0	0	0	0	0	0	0
0	0	0	0	0	0	0	0	0	0	0	0	0	0	0	0	0	0	0	0	0	0	0	0	0	0	0	0	0	0	0	0	0	0	0	0	0	0	0	0	0	0	0	0	0	0	0	0	0	0
0	0	0	0	0	0	0	0	0	0	0	0	0	0	0	0	0	0	0	0	0	0	0	0	0	0	0	0	0	0	0	0	0	0	0	0	0	0	0	0	0	0	0	0	0	0	0	0	0	0
0	0	0	0	0	0	0	0	0	0	0	0	0	0	0	0	0	0	0	0	0	0	0	0	0	0	0	0	0	0	0	0	0	0	0	0	0	0	0	0	0	0	0	0	0	0	0	0	0	0
0	0	0	0	0	0	0	0	0	0	0	0	0	0	0	0	0	0	0	0	0	0	0	0	0	0	0	0	0	0	0	0	0	0	0	0	0	0	0	0	0	0	0	0	0	0	0	0	0	0
0	0	0	0	0	0	0	0	0	0	0	0	0	0	0	0	0	0	0	0	0	0	0	0	0	0	0	0	0	0	0	0	0	0	0	0	0	0	0	0	0	0	0	0	0	0	0	0	0	0
0	0	0	0	0	0	0	0	0	0	0	0	0	0	0	0	0	0	0	0	0	0	0	0	0	0	0	0	0	0	0	0	0	0	0	0	0	0	0	0	0	0	0	0	0	0	0	0	0	0
0	0	0	0	0	0	0	0	0	0	0	0	0	0	0	0	0	0	0	0	0	0	0	0	0	0	0	0	0	0	0	0	0	0	0	0	0	0	0	0	0	0	0	0	0	0	0	0	0	0
0	0	0	0	0	0	0	0	0	0	0	0	0	0	0	0	0	0	0	0	0	0	0	0	0	0	0	0	0	0	0	0	0	0	0	0	0	0	0	0	0	0	0	0	0	0	0	0	0	0
0	0	0	0	0	0	0	0	0	0	0	0	0	0	0	0	0	0	0	0	0	0	0	0	0	0	0	0	0	0	0	0	0	0	0	0	0	0	0	0	0	0	0	0	0	0	0	0	0	0

[truncated: 7 more sheets: Fig. 4, Fig. 5(a), Fig. 5(b), Fig. 6(a), Fig. 6(b), SI - Fig. 1(a), SI - Fig. 1(b)]
